# Supplementary material for: Transcriptional responses of mouse proximal colon and colonoids during early whipworm infection
Source: mBio. 2025 Sep 11;16(10):e02176-25. doi: 10.1128/mbio.02176-25 (PMC12505908; doi:10.1128/mbio.02176-25)
Supplement: Supplemental Tables — Tables S1 to S29. [file mbio.02176-25-s0002.xlsx]

## Sheet: Table S1
Table S1. RNA-seq sample metadata.
Sample name	Type	Mouse strain	Culture	T. muris infection	Incubation time	SRR accession id	BioSample id	BioProject id
b6.inf.1	Proximal colon tissue	C57BL/6 (B6)	In vivo	~ 300 eggs	24h	SRR30161515	SAMN43064929	PRJNA1145400
b6.inf.2	Proximal colon tissue	C57BL/6 (B6)	In vivo	~ 300 eggs	24h	SRR30161514	SAMN43064930	PRJNA1145400
b6.inf.3	Proximal colon tissue	C57BL/6 (B6)	In vivo	~ 300 eggs	24h	SRR30161513	SAMN43064931	PRJNA1145400
b6.inf.5	Proximal colon tissue	C57BL/6 (B6)	In vivo	~ 300 eggs	24h	SRR30161512	SAMN43064932	PRJNA1145400
b6.uni.1	Proximal colon tissue	C57BL/6 (B6)	In vivo	-	24h	SRR30161519	SAMN43064925	PRJNA1145400
b6.uni.4	Proximal colon tissue	C57BL/6 (B6)	In vivo	-	24h	SRR30161517	SAMN43064927	PRJNA1145400
b6.uni.5	Proximal colon tissue	C57BL/6 (B6)	In vivo	-	24h	SRR30161516	SAMN43064928	PRJNA1145400
stat6ko.inf.2	Proximal colon tissue	STAT6KO	In vivo	~ 300 L1	24h	SRR30161505	SAMN43064938	PRJNA1145400
stat6ko.inf.4	Proximal colon tissue	STAT6KO	In vivo	~ 300 L1	24h	SRR30161504	SAMN43064939	PRJNA1145400
stat6ko.inf.5	Proximal colon tissue	STAT6KO	In vivo	~ 300 L1	24h	SRR30161503	SAMN43064940	PRJNA1145400
stat6ko.uni.1	Proximal colon tissue	STAT6KO	In vivo	-	24h	SRR30161510	SAMN43064933	PRJNA1145400
stat6ko.uni.2	Proximal colon tissue	STAT6KO	In vivo	-	24h	SRR30161509	SAMN43064934	PRJNA1145400
stat6ko.uni.5	Proximal colon tissue	STAT6KO	In vivo	-	24h	SRR30161507	SAMN43064936	PRJNA1145400
b6pc.inf.2h.1	Proximal colonoids	C57BL/6 (B6)	In vitro	~ 300 L1	2h	SRR30161511	SAMN43064897	PRJNA1145400
b6pc.inf.2h.2	Proximal colonoids	C57BL/6 (B6)	In vitro	~ 300 L1	2h	SRR30161500	SAMN43064898	PRJNA1145400
b6pc.inf.2h.3	Proximal colonoids	C57BL/6 (B6)	In vitro	~ 300 L1	2h	SRR30161497	SAMN43064899	PRJNA1145400
b6pc.uni.2h.1	Proximal colonoids	C57BL/6 (B6)	In vitro	-	2h	SRR30161545	SAMN43064893	PRJNA1145400
b6pc.uni.2h.3	Proximal colonoids	C57BL/6 (B6)	In vitro	-	2h	SRR30161533	SAMN43064895	PRJNA1145400
b6pc.uni.2h.4	Proximal colonoids	C57BL/6 (B6)	In vitro	-	2h	SRR30161522	SAMN43064896	PRJNA1145400
b6pc.inf.24h.1	Proximal colonoids	C57BL/6 (B6)	In vitro	~ 300 L1	24h	SRR30161541	SAMN43064905	PRJNA1145400
b6pc.inf.24h.2	Proximal colonoids	C57BL/6 (B6)	In vitro	~ 300 L1	24h	SRR30161540	SAMN43064906	PRJNA1145400
b6pc.inf.24h.3	Proximal colonoids	C57BL/6 (B6)	In vitro	~ 300 L1	24h	SRR30161539	SAMN43064907	PRJNA1145400
b6pc.uni.24h.2	Proximal colonoids	C57BL/6 (B6)	In vitro	-	24h	SRR30161494	SAMN43064902	PRJNA1145400
b6pc.uni.24h.3	Proximal colonoids	C57BL/6 (B6)	In vitro	-	24h	SRR30161543	SAMN43064903	PRJNA1145400
b6pc.uni.24h.4	Proximal colonoids	C57BL/6 (B6)	In vitro	-	24h	SRR30161542	SAMN43064904	PRJNA1145400
b6pc.inf.48h.1	Proximal colonoids	C57BL/6 (B6)	In vitro	~ 300 L1	48h	SRR30161532	SAMN43064913	PRJNA1145400
b6pc.inf.48h.2	Proximal colonoids	C57BL/6 (B6)	In vitro	~ 300 L1	48h	SRR30161531	SAMN43064914	PRJNA1145400
b6pc.inf.48h.3	Proximal colonoids	C57BL/6 (B6)	In vitro	~ 300 L1	48h	SRR30161530	SAMN43064915	PRJNA1145400
b6pc.uni.48h.1	Proximal colonoids	C57BL/6 (B6)	In vitro	-	48h	SRR30161537	SAMN43064909	PRJNA1145400
b6pc.uni.48h.2	Proximal colonoids	C57BL/6 (B6)	In vitro	-	48h	SRR30161536	SAMN43064910	PRJNA1145400
b6pc.uni.48h.3	Proximal colonoids	C57BL/6 (B6)	In vitro	-	48h	SRR30161535	SAMN43064911	PRJNA1145400

## Sheet: Table S2
Table S2. A summary of RSEM and DESeq2 results of mouse samples.
		DESeq2 (infected vs uninfected)										DESeq2 (in vivo uninfected)
		b6		stat6ko		b6pc.inf.2h		b6pc.inf.24h		b6pc.inf.48h		b6 vs stat6ko
gene_symbol	length	log2FoldChange	padj	log2FoldChange	padj	log2FoldChange	padj	log2FoldChange	padj	log2FoldChange	padj	log2FoldChange	padj
Gnai3	3262	-0.78	0.069	-0.72	0.116	-0.34	0.082	-0.03	0.977	-0.14	0.598	-0.17	0.99
Cdc45	2007	-1.68	-	0.77	-	-0.19	-	0.46	-	0.89	-	0.95	0.975
H19	2034.62	-	-	-3.57	-	-	-	-	-	-	-	-3.06	-
Scml2	1894	-1.79	-	0.52	-	-3.04	-	-1.86	-	1.83	-	1.48	-
Apoh	665.5	-0.43	-	1.5	-	0.24	-	-0.33	-	1.27	-	-0.92	-
Narf	2607.46	-0.84	0.315	-0.15	0.921	-0.01	0.979	0.04	0.982	0	0.998	0.31	0.983
Cav2	2733	0.92	0.452	0.24	0.923	-0.7	-	0.17	0.936	-0.31	-	-0.29	0.994
Klf6	2156.29	-0.76	0.297	-1.09	0.017	0.01	0.972	-0.01	0.993	-0.01	0.978	-1.11	0.052
Scmh1	1215.29	0.87	0.234	0.6	0.604	0.19	0.533	-0.25	0.883	-0.24	-	-0.59	0.971
Cox5a	648.77	-0.14	0.892	-0.11	0.982	-1.5	0.188	-1.74	6.20806e-07	-1.27	0.302	0.63	0.985
Tbx2	3626	-0.27	-	0.28	-	-	-	1.34	-	-	-	1.32	-
Tbx4	3041	-	-	0.22	-	-	-	-	-	-	-	-	-
Zfy2	2831	-2.49	-	1.92	-	-	-	-	-	-	-	2.76	-
Ngfr	3446	0.07	0.974	1.08	0.61	-	-	1.34	-	2.51	-	1.29	0.927
Wnt3	3076	3.61	-	2.43	-	0.8	-	0.45	-	-0.47	-	-	-
Wnt9a	3318.08	-0.54	-	2.33	-	2.14	-	-0.58	-	-1.23	-	2.8	-
Fer	2964.22	-0.37	0.74	-0.81	0.289	-0.55	-	-0.04	0.992	-0.07	-	-0.2	0.99
Xpo6	1784.6	0.02	0.989	-0.16	0.902	0.23	0.464	-0.61	0.263	0.43	-	-0.03	0.998
Tfe3	4250.93	-0.28	0.787	-0.11	0.952	0.35	0.382	-0.28	0.873	0.16	-	-0.04	0.998
Axin2	2045	1.02	0.564	1.2	0.289	0.6	-	0.59	-	-1.45	-	-0.59	0.99
Brat1	3403.51	-0.03	0.987	0.42	0.813	0.43	-	-0.22	0.952	0.32	-	0.64	0.969
Gna12	3416	-0.05	0.971	0.76	0.331	0.5	-	-0.48	0.85	0.24	-	0.37	0.983
Slc22a18	1488.7	-0.82	0.291	-0.35	0.634	0.28	0.196	-0.03	0.977	0.28	0.349	0.04	0.998
Itgb2l	1546.25	-0.33	0.902	-0.84	-	-0.87	-	0.47	-	-0.18	-	0.01	0.999
Igsf5	1556.49	-0.77	0.218	-0.32	0.658	-0.1	0.742	0.17	0.84	0.18	0.528	0.31	0.971
Pih1d2	1157	-0.55	-	-0.82	-	-0.82	-	-0.47	-	-1.15	-	-0.28	-
Dlat	2267.89	-0.71	0.278	-0.37	0.718	-0.03	0.95	-0.59	0.061	0.29	0.467	-0.08	0.997
Sdhd	1231	-0.47	0.199	-0.24	0.681	0.11	0.498	0.05	0.952	0.07	0.755	-0.03	0.998
Fgf6	4657	-	-	-	-	-	-	2.6	-	-0.63	-	-	-
Ccnd2	2055.04	-0.72	0.26	0.35	0.566	0.45	0.037	-0.47	0.102	0.36	0.232	0.46	0.847
Gpr107	2862.9	-0.24	0.786	-0.35	0.757	0.46	0.058	0.05	0.97	-0.16	0.711	-0.23	0.99
Nalcn	2307	0.45	-	0.79	-	-1.29	-	3.6	-	-0.75	-	1.3	-
Btbd17	1423.86	-	-	-	-	-	-	-	-	1.29	-	-	-
Slfn4	2669.08	1.65	0.0083	0.26	0.842	-0.33	0.512	-0.16	0.938	0.23	-	-0.9	0.645
Th	778.87	4.83	-	0.9	-	-0.51	-	-0.65	-	-0.77	-	-3.28	-
Ins2	499.33	-	-	-	-	-	-	-	-	0.33	-	-	-
Scnn1g	2991	-3.16	-	-	-	0.69	-	-1.91	-	1.2	-	4.4	-
Drp2	3955.67	1	-	0.82	-	-0.03	-	-	-	0.5	-	0.47	-
Tspan32	4296	0.1	-	-1.69	-	-	-	-1.61	-	0.23	-	2.1	-
Lhx2	1157.29	2.11	-	1.63	-	1.78	-	0.81	-	3.68	-	-	-
Clec2g	1304	-	-	-3.4	-	-1.24	-	-2.42	-	1.25	-	-2.91	-
Gmpr	1580	0.59	0.589	0.45	0.76	1.92	-	-1.61	-	-0.39	-	0.64	0.96
Glra1	2074.67	-	-	-	-	-1.24	-	-	-	-	-	-	-
Mid2	4869.91	0.85	0.107	0.6	0.386	-0.31	0.519	0.14	0.954	-0.2	-	-0.1	0.994
Trim25	5590	-0.33	0.61	-0.47	0.495	0.24	0.452	-0.17	0.826	0.19	0.549	-0.42	0.923
Dgke	6446.1	0.4	0.807	-0.67	0.916	-0.4	-	-0.38	0.873	-0.06	-	-0.4	0.994
Scpep1	2097	-0.43	0.656	0.58	0.288	-0.04	0.894	-0.2	0.825	-0.01	0.99	0.13	0.994
Mnt	4590	0.19	0.886	-0.07	0.978	0.48	-	-0.38	0.876	0.29	-	-0.5	0.975
Itgb2	1798.8	-2.67	-	-2.38	-	-	-	-	-	0.33	-	0.05	-
Hddc2	868.38	0.73	0.335	0.19	0.9	-0.14	0.716	0.03	0.992	0.22	-	-0.27	0.99
Tpd52l1	1103	0.88	0.589	1.17	0.357	-0.41	-	-0.22	-	-0.33	-	-0.42	0.99
Pemt	784.38	-0.13	-	1.6	-	0	-	0.33	-	-1.58	-	0.37	-
Cdh1	4430	-0.38	0.346	0.05	0.965	-0.15	0.372	-0.16	0.753	-0.18	0.369	-0.14	0.99
Cdh4	6388	-1.36	-	-2.68	0.088	0.45	-	0.06	-	0.15	-	-1.78	0.876
Ckmt1	1490.57	0.03	0.976	0.51	0.328	0.21	0.196	0.05	0.931	0.17	0.348	0.2	0.99
Bcl6b	3366	-0.32	-	-0.17	-	-0.33	-	-1.86	-	1.52	-	0.17	-
Clec10a	884.1	-0.23	-	-1.5	-	-	-	1.34	-	-	-	0.95	-
Alox12	2314	-1.85	-	1.11	-	-2.72	-	-1.37	-	-1.6	-	3.08	-
Comt	1437.05	-0.64	0.298	0.14	0.886	0.31	0.158	-0.17	0.853	0.33	0.364	0.43	0.91
Rtca	1594	-0.46	0.377	-0.3	0.797	0.12	0.713	0.04	0.983	0.4	0.226	0.2	0.99
Dbt	3301	0.1	0.926	0.1	0.949	-0.57	0.151	0.33	0.888	-0.17	-	-0.04	0.998
Dazap2	2135	-0.47	0.262	0.01	0.995	0.1	0.609	0.05	0.952	-0.05	0.793	0.05	0.995
Mcts1	782.03	-0.11	0.914	-0.23	0.861	-0.37	0.366	0.31	0.788	0.15	-	0	1
Rem1	1148.67	-0.86	-	-3.03	-	-	-	-	-	-	-	-1.13	0.983
Rnf17	2071.83	-	-	-	-	-2.74	-	-0.58	-	-	-	-	-
Trappc10	4342.35	-0.03	0.98	-0.09	0.95	0.14	0.733	-0.15	0.944	0.37	-	0.16	0.994
Ccm2	1464.05	0.13	0.913	0.12	0.946	0.63	0.127	-0.17	0.954	0.17	-	-0.31	0.989
Tbrg4	1824.68	-0.63	0.348	-0.24	0.78	0.38	0.086	-0.43	0.377	0.12	0.806	-0.07	0.995
Tmprss2	3208.85	-1.15	0.0076	-0.44	0.606	0.22	0.192	-0.05	0.948	0.04	0.893	-0.08	0.994
Mx1	1414.79	-0.04	0.986	0.16	0.972	0.16	-	0.07	-	-1.08	-	0.87	0.975
Fap	2540.87	1.19	-	0.94	-	-0.13	-	1.08	-	-0.36	-	0.25	-
Gcg	1059.03	0.48	0.794	1.53	0.65	-0.13	0.513	-0.25	0.3	-0.03	0.927	-0.79	0.983
Ndufa9	1274.77	-0.62	0.291	-0.11	0.905	-0.02	0.92	0.16	0.792	0.07	0.777	0.09	0.994
Egfl6	2704	1.48	-	0.29	-	0.66	-	-0.47	-	0.6	-	-1	-
Lck	1142.88	-0.92	0.697	-0.28	0.925	2.28	-	-2.79	-	2.84	-	1.03	0.955
Tssk3	1280	-	-	-	-	-	-	1.34	-	-	-	-	-
Cttnbp2	4059.37	2.51	0.018	-0.02	0.996	-0.04	-	-0.4	-	0.88	-	-0.78	0.975
Galnt1	3311.6	0.06	0.947	-0.02	0.991	-0.56	0.065	-0.07	0.973	-0.03	-	0.02	0.998
Myf5	2083	-	-	-	-	0.69	-	-1.18	-	-2.56	-	-	-
Mkrn2	5901.42	-0.1	0.925	-0.13	0.943	-0.15	0.687	-0.05	0.983	0.02	-	-0.35	0.975
Pparg	1793.21	-0.43	0.437	-0.52	0.255	-0.26	0.232	0.02	0.985	-0.07	0.836	-0.14	0.99
Raf1	2808.09	0.59	0.405	0.05	0.98	-0.01	0.974	0.26	0.887	0.36	-	-0.13	0.994
Septin1	713	1.13	0.429	0.74	-	0.24	-	-0.3	-	-0.08	-	0.99	-
Pdgfb	652	0.66	-	0.35	0.899	0.66	-	0.01	-	0.3	-	-0.4	-
Acvrl1	1818	-0.42	0.849	0.38	0.881	0.46	-	-3.81	-	-0.11	-	0.99	0.927
Tamalin	2033	1.2	-	1.12	-	0.25	-	-0.49	-	0.82	-	-0.07	-
Acvr1b	4418	0.19	0.82	-0.17	0.893	-0.04	0.928	-0.12	0.942	0.15	-	-0.13	0.994
Tom1l2	3302.3	-0.44	0.496	-0.05	0.98	0.49	0.073	-0.06	0.954	0.01	0.986	-0.17	0.994
Gpa33	2325.42	-1.41	0.0037	-0.29	0.661	0.23	0.158	-0.08	0.913	0.12	0.634	0.44	0.847
Zfp385a	2289	-1.11	-	-1.4	-	-2.1	-	-	-	-1.6	-	-0.52	-
Itga5	2446.25	-0.31	0.819	-0.65	0.483	-0.33	-	2.19	-	-0.58	-	-0.57	0.955
Gabra2	3867	1.07	-	-1.69	-	-0.27	-	1.49	-	-0.89	-	1.16	-
Wdr77	2522.12	-0.14	0.907	1.15	0.039	0.12	0.722	0.06	0.985	0.04	-	0.59	0.923
Adora3	1750.67	0.1	-	3.68	-	-0.17	-	1.73	-	-3.23	-	1.13	-
Atp5pb	1379.32	-0.39	0.328	-0.31	0.576	-0.09	0.634	0.15	0.61	-0.01	0.982	-0.17	0.983
Sox9	4135	2.46	0.00048	1.22	0.106	-0.71	0.117	0.32	-	-1.14	-	-1.14	0.718
Hnrnpd	1337.45	0.65	0.38	-0.15	0.902	-0.06	0.923	-0.18	0.949	-0.21	-	-0.18	0.99
Dynlt1c	721.42	0.1	0.943	-0.14	0.931	0.23	0.612	0.11	0.97	0.33	-	-0.26	0.99
C1d	2351.62	-0.18	0.834	-0.37	0.604	-0.34	0.204	0.29	0.602	-0.3	0.372	-0.51	0.91
Gm2a	4127	0.23	0.822	0.75	0.252	-0.19	0.562	0.04	0.982	-0.17	-	0.21	0.99
Krit1	3437.78	0.43	0.546	-0.23	0.785	-0.72	0.044	0.27	0.75	-0.43	0.252	-0.19	0.99
Clcn4	3291.67	-0.17	0.79	0.28	0.676	0.14	0.522	0.13	0.871	0.22	0.467	-0.05	0.996
Vmn2r88	4410.27	3.61	-	-	-	-0.27	-	-	-	2.22	-	-	-
Grm6	3347.25	-	-	-	-	-	-	-0.58	-	0.33	-	-	-
Sema4f	4086	0.79	-	0.06	-	-0.86	-	-2.22	-	-2.37	-	-0.31	-
Hk2	3549.45	-0.68	0.164	-0.7	0.239	-0.64	0.0068	-0.15	0.825	-0.04	0.937	0.21	0.984
Myo18a	4158.04	-0.49	0.342	-0.36	0.576	0.19	0.377	-0.25	0.394	-0.31	0.426	0.38	0.955
Sez6	2229	5.63	0.0031	1.33	-	-0.3	-	1.35	-	0.09	-	-3.16	-
Haao	1144.5	2.03	-	0.97	-	-2.68	-	2.52	-	0.33	-	-0.65	-
Cd52	466.67	-0.82	-	0.31	-	-1.24	-	2.05	-	2.32	-	1.71	-
Abhd15	958.51	-0.31	-	-0.99	-	-2.04	-	-1.13	-	-1.76	-	-0.35	-
Hoxb6	1321	1.54	0.05	0.15	0.921	0.43	-	-0.17	-	0.44	-	-0.77	0.919
Loxl3	1808	1.19	0.513	-0.53	-	-2.12	-	0.51	-	-1.56	-	0.19	-
Btn1a1	3423	2.15	-	0.04	-	0.41	-	0.06	-	-0.27	-	-1.76	-
Kat2b	4291.4	0.37	0.753	-0.13	0.927	-0.94	-	-0.06	0.981	-0.08	-	-0.16	0.994
Rab5b	2976.84	-0.43	0.536	0.29	0.7	-0.13	0.605	-0.03	0.983	-0.01	0.974	0.68	0.645
Cryba1	1377	-	-	-	-	-	-	-	-	-1.6	-	-	-
Dnmt3l	1202.25	-1.95	-	-1.71	-	-	-	-	-	-	-	2.21	-
Aire	1704.81	1.5	-	1.14	-	-1.24	-	-0.08	-	1.2	-	1.13	-
Icosl	2524.82	0.38	0.812	0.5	0.789	0.3	-	0.25	0.924	-0.04	-	0.31	0.994
Spg7	1571.27	0.05	0.961	-0.5	0.411	0.27	0.423	0.27	0.83	0.17	-	-0.38	0.955
Sult5a1	3805	-0.12	-	1.17	-	-0.45	-	2.78	-	-3.41	-	4.13	-
Rpl13	780.9	0.18	0.748	0.87	0.027	0.04	0.949	-0.29	0.109	0.05	0.866	0.78	0.315
Chmp1a	2130.82	-0.69	0.268	-0.1	0.934	0.38	0.034	-0.07	0.92	0.34	0.125	-0.09	0.994
Rpa1	2060.9	-0.89	0.21	0.39	0.703	-0.11	0.683	0.18	0.931	-0.12	-	0.7	0.824
Serpinf1	828	0.33	0.86	0.01	0.999	-	-	1.34	-	0.33	-	0.37	0.994
Tubgcp3	2129.29	0.4	0.684	0.17	0.904	0.03	0.937	-0.07	0.977	0.2	-	0.01	0.998
Oprm1	1654.43	1.58	-	-3.74	-	-0.5	-	0.96	-	0.76	-	-3.4	-
Polr3d	2016	-0.98	0.399	0.44	0.818	-0.24	-	-0.26	-	-0.52	-	0.95	0.927
Tcf7	2471	0.5	-	2.1	-	1.01	-	3.22	-	-2.98	-	1.43	-
Ddx3x	4617.35	0.27	0.716	-0.74	0.106	-0.39	0.1	0.24	0.421	-0.17	0.596	-0.58	0.847
Il12rb1	1477.17	-2.93	-	3.04	-	2.12	-	1.34	-	0.76	-	4.17	-
Slc5a5	2928	0.88	-	1.72	-	-1.24	-	-	-	-1.88	-	1.06	-
Kcnn3	2884	0.67	0.659	0.63	0.757	0.69	-	0.73	-	0.99	-	0.42	0.99
Usp32	6724.06	0.17	0.871	-0.79	0.224	-0.62	-	0.21	0.922	0.24	-	-0.08	0.997
Car4	1254.59	-0.24	0.829	0.25	0.755	0.27	0.402	0.54	0.289	0.18	0.421	-0.22	0.983
Txnrd3	2836	1.09	0.38	0.84	0.506	0.32	-	0.13	0.974	0.05	-	-0.5	0.985
Fasl	1171.5	-1.37	-	-	-	-	-	-1.32	-	-1.6	-	2.6	-
Zfp512b	3220	0.34	0.783	0.55	0.656	-0.15	-	-0.26	0.952	-0.34	-	0.6	0.955
Dnajc5	4378.64	-0.11	0.867	0	0.999	0.04	0.863	-0.13	0.819	-0.02	0.966	-0.23	0.983
Tpd52l2	1411.67	-0.59	0.4	-0.57	0.334	-0.06	0.848	0.2	0.84	-0.18	0.636	-0.23	0.983
Fmr1	3671.56	0.49	0.598	-0.88	0.109	-0.5	0.2	0.24	0.819	-0.11	0.84	-0.53	0.927
Bcl11a	5198.15	0.79	0.481	0.15	0.971	0.62	-	0.46	-	-0.85	-	-0.64	0.983
Il4	566.5	2.53	-	-	-	-	-	-	-	-	-	-	-
Pxmp4	2475.67	-0.66	0.36	-0.67	0.381	0.09	0.825	0.25	0.78	0.91	-	-0.04	0.998
Dlg3	3364.72	0.17	0.858	-0.48	0.504	0.56	-	-0.15	0.948	0.62	-	-0.62	0.816
Gnb1l	1658.16	0.21	0.928	1.93	0.37	0.6	-	0.11	-	-0.65	-	1.76	0.89
Dbh	1378.5	1.17	0.466	3.03	0.061	-	-	-	-	-	-	2.39	-
Mmp11	662.5	0.11	0.966	0.15	-	1.47	-	-0.7	-	-1.98	-	1.32	0.935
Smarcb1	1668.5	-0.64	0.384	0.16	0.866	0.17	0.463	-0.13	0.9	0.38	0.318	0.17	0.99
Vpreb3	677	-	-	0.17	-	-	-	-	-	-	-	-1.21	-
Hip1r	4426.57	0.14	0.922	0.6	0.454	0.92	0.029	-0.14	0.953	0.31	-	0.86	0.844
Nsun5	1767.91	0.45	0.663	0.12	0.949	0.64	0.112	-0.11	-	-0.16	-	0.17	0.994
Top1mt	1742.17	-0.56	0.753	0.53	0.78	-0.25	-	-0.84	-	-0.66	-	0.61	0.975
Hoxa10	1482.19	0.94	0.45	-1.9	0.072	-0.23	0.414	-0.1	0.943	-0.18	0.603	-0.87	0.927
Hoxa4	1594	-0.67	-	-0.66	-	0.4	-	0.19	-	-2.26	-	0.49	-
ENSMUSG00000000948	3937	1.9	-	0.67	-	-1.03	-	0.58	-	-0.8	-	0.49	-
Mmp14	2596	0.3	0.812	0.23	0.866	-0.23	-	-0.73	-	0.19	-	-0.32	0.99
Slc7a7	2088.48	-1.8	0.044	0.59	0.502	0.14	0.58	-0.06	0.973	-0.03	0.959	1.82	0.104
Oxa1l	2205.46	0.29	0.679	-0.29	0.761	0.38	0.155	-0.32	0.792	0.53	-	-0.26	0.983
Heatr6	4882.3	0.02	0.989	0.05	0.982	-0.06	0.894	0.09	0.97	0.59	-	0.53	0.932
Ccl3	766	0.31	-	-	-	-	-	-	-	-	-	0.93	-
Wfdc18	521	3.73	-	1.63	-	-0.18	0.665	0.41	0.678	-0.17	-	-2.79	-
Icam4	999.5	0.1	-	-0.71	-	2.74	-	0.38	-	-	-	2.26	-
Ilf2	1789.21	0.03	0.979	0.05	0.978	-0.06	0.835	0.31	0.792	-0.2	-	-0.06	0.997
Chtop	2161.65	0.24	0.708	-0.18	0.848	0.02	0.956	0.09	0.957	-0.28	0.501	-0.36	0.955
Snapin	1391.05	0.2	0.804	-0.01	0.998	0.08	0.824	0	1	0.02	-	-0.1	0.994
S100a4	417	0.37	-	2.22	-	0.07	-	0.38	-	-1.87	-	2.49	-
S100a3	712	-2.51	-	1.14	-	0.69	-	0.4	-	0.81	-	3.75	-
S100a5	426.5	2.11	-	-	-	-1.24	-	2.29	-	-	-	-	-
S100a6	495.16	0.38	0.455	-0.51	0.209	0.01	0.969	0.18	0.611	0.08	0.692	-0.34	0.92
Scn4a	3520.5	-	-	-3.99	-	-	-	0.38	-	-1.6	-	-3.51	-
Icam2	705	1.14	-	-0.66	-	-	-	-	-	0.33	-	-0.38	-
Mapk7	3287.62	-1.07	0.348	-0.22	0.883	0.11	0.85	-1.17	0.098	0.5	-	0.18	0.994
Epn2	3543.3	0.13	0.899	-0.46	0.614	0.14	0.797	-0.24	0.931	-0.08	-	-0.25	0.99
B9d1	817	-0.46	-	-0.24	0.937	0.38	-	-0.2	-	0.29	-	-0.04	0.998
Sec24b	2561.6	-0.32	0.77	-0.7	0.252	0.11	0.838	0.26	0.879	0.04	-	0.34	0.983
N4bp3	2367	1.62	-	1.22	-	0.79	-	-1.06	-	-0.34	-	-1.28	-
Rmnd5b	1783.29	-0.12	0.925	-0.16	0.93	0.6	0.122	-0.21	0.926	0.39	-	-0.37	0.983
Nhp2	1042	-0.09	0.92	0.22	0.866	0.19	0.487	0.13	0.954	-0.01	-	-0.13	0.994
Vps9d1	2070.8	-0.09	0.938	0.16	0.916	-0.51	-	0.58	0.833	0.4	-	0.31	0.983
Zfp276	2776.18	0.25	0.835	-0.18	0.921	0.08	-	-0.64	0.686	-0.46	-	-0.18	0.994
C1ql4	1474	0.1	-	1.05	-	-	-	-	-	-	-	1.13	-
Mfsd10	1717.6	-0.19	0.896	0.81	0.524	0.35	0.301	-0.3	-	0.15	-	0.58	0.975
Luzp1	2242.23	0.41	0.415	0.24	0.771	-0.19	0.472	-0.44	0.29	-0.18	0.617	0.41	0.927
Slc13a2	2412	-0.48	0.405	1.03	0.035	0.32	0.114	0.28	0.646	0.3	0.301	0.95	0.072
Kctd10	3057.65	-0.18	0.84	0.5	0.297	0.23	0.189	-0.22	0.528	0	0.995	0.01	0.998
Poldip2	1968.45	-0.54	0.594	0.36	0.785	0.17	0.695	-0.84	0.223	0.24	-	0.64	0.927
Sebox	1325.5	-	-	-	-	-1.24	-	-	-	-	-	-	-
Ift20	785.54	-0.2	0.816	0.07	0.966	0.1	0.779	0.3	0.64	-0.16	0.729	0.17	0.992
Col6a1	2512.5	-0.2	0.848	0.28	0.855	0.69	-	-1.54	-	1.2	-	0.87	0.783
Pcbp3	1304.33	0.94	0.234	0.23	0.911	-0.92	-	1.07	-	-	-	-0.1	0.997
Lgals9	1570.31	-0.91	0.188	-0.21	0.862	0.31	0.204	0.14	0.92	-0.08	0.824	0.17	0.992
Araf	2031.89	0.04	0.967	0.36	0.535	0.09	0.705	-0.05	0.97	-0.12	0.759	0.31	0.969
Cfp	1018.5	-0.54	0.805	-0.59	-	-1.17	-	-2.49	-	0.83	-	0.85	0.983
Timp1	858	-0.64	-	2.64	-	-2.15	-	1.44	-	-1.6	-	0.87	-
Uxt	652.29	0.29	0.783	-0.25	0.864	0.07	-	0.23	0.932	0.42	-	-0.24	0.99
Cnnm3	5193	0.31	0.826	0.41	0.734	0.32	-	-0.1	0.98	0.12	-	-0.22	0.994
Lman2l	1753.62	-0.27	0.829	-0.03	0.989	0.08	0.868	-0.43	0.685	0.17	-	-0.14	0.994
Mcm3ap	1377.28	0.13	0.915	-0.15	0.929	0.27	0.633	-0.7	0.338	-0.4	-	-0.13	0.994
Pcnt	5423.6	-0.22	0.849	0.74	0.52	-0.18	0.773	0.03	0.993	0.41	-	0.77	0.927
Ftcd	1770.33	-	-	1.76	-	-	-	-0.58	-	0.33	-	-	-
Mxd1	4395.91	-0.44	0.597	-0.4	0.485	-0.44	0.071	-0.01	0.993	0.01	0.983	-0.35	0.927
Gmcl1	2933.76	-0.21	0.824	-0.65	0.452	-0.47	0.294	0.18	0.933	0.11	-	-0.12	0.994
Snrnp27	885	-0.33	0.612	-0.66	0.314	-0.68	0.04	0.29	0.771	-0.17	0.725	-0.3	0.983
Oas1c	2291	1.59	-	1.59	-	-0.75	-	0.72	-	-0.23	-	-0.41	-
Oas1h	1703	-	-	1.14	-	1.23	-	-	-	0.64	-	-	-
Ocrl	3013.26	0.54	0.446	-0.1	0.957	-0.25	0.589	0.22	0.914	0.28	-	-0.09	0.996
Calm1	1428.08	-0.74	0.114	-0.86	0.039	-0.03	0.891	0.15	0.739	0.16	0.329	0.65	0.8
Agpat3	4400.18	-1.11	0.107	-0.35	0.764	0.55	0.245	-0.93	0.325	0.13	-	0.23	0.99
Slc26a3	2554.17	-1.95	3.65339e-06	-2.65	2.18122e-10	-0.21	0.225	0.26	0.233	-0.07	0.71	-0.05	0.998
Sema6b	3446	-1.51	-	-0.19	-	-1.77	-	2.12	-	0.43	-	-0.45	-
Uhrf1	1290.13	-0.44	0.75	1.39	0.055	0.51	0.116	-1.13	-	-0.45	-	1.19	0.684
Dpp9	3439.58	-0.46	0.575	0.43	0.66	0.32	0.373	-0.18	0.931	0.39	-	0.44	0.958
Ramp2	870.12	1.03	-	-0.52	-	0.08	-	2.6	-	-3.45	-	0.9	-
Lsr	1650.15	-0.86	0.397	0.72	0.504	0.11	0.812	-0.29	0.886	0.24	-	0.21	0.994
Gramd1a	1590.14	-0.11	0.964	-0.37	0.913	1.27	-	-	-	-	-	0.1	0.998
Hpn	1080.64	0.22	-	3.6	-	-0.27	-	-0.39	-	0.33	-	-0.23	-
Gabrg1	3507	-	-	-2.88	-	-0.05	-	1.16	-	-3.41	-	-3.32	-
Ckb	1472	0.11	0.903	0.03	0.983	0.25	-	-0.27	0.871	0.03	-	0.48	0.847
Sp1	6876.72	-0.13	0.874	0.1	0.936	-0.17	0.603	0.05	0.976	-0.2	0.656	-0.12	0.994
Itgb7	870.2	0.55	-	0.61	-	-	-	-0.58	-	-	-	2.94	-
Myg1	1298.83	-0.99	0.164	-0.07	0.965	0.27	0.399	0.34	0.812	0.46	-	0.41	0.955
Rarg	2419.23	0.94	0.4	0.66	0.703	0.1	-	-0.55	-	-0.46	-	-0.04	0.998
Pfdn5	491.9	0.09	0.896	-0.04	0.974	0.34	0.107	0.18	0.819	0.4	0.142	-0.12	0.992
Efnb2	4779.52	-0.27	0.779	-0.67	0.252	-0.05	0.902	0	1	-0.09	0.824	-0.36	0.969
Rrp15	1321	-0.03	0.988	0.76	0.674	0.14	0.767	0.26	-	0	-	0.32	0.994
Rnd2	1394	-0.62	0.659	-1.03	0.379	0.73	-	-0.62	-	-0.13	-	-0.44	0.983
Srr	2505.64	-0.26	0.788	0	0.999	0.04	0.94	0.24	0.845	-0.27	0.485	-0.18	0.99
Sync	2186	0.38	-	2.75	-	-2.04	-	-0.43	-	2.55	-	2.89	-
Fndc5	2763	0	0.999	0.55	0.779	0.19	-	0.63	-	-1.11	-	0.29	0.994
Acp5	1356.46	-0.45	0.599	0.92	0.0099	0.12	0.531	-0.03	0.973	0.2	0.422	0.56	0.8
Cnn1	1098.2	-0.32	0.756	-0.09	0.953	-1.24	-	-	-	0.33	-	0.35	0.971
Fbxo9	1433.5	0.16	0.903	0.4	0.799	0.38	-	-0.33	0.868	0.32	-	-0.24	0.994
Vps50	3081.94	0.71	0.492	-0.69	0.449	-0.35	0.297	0.19	0.91	-0.41	-	-0.53	0.947
Hars	1885.37	0.02	0.987	-0.32	0.717	-0.05	0.875	0.15	0.933	0.17	0.753	-0.3	0.982
Zmat2	2045.68	0.4	0.54	-0.43	0.593	-0.08	0.823	-0.1	0.948	0.05	0.916	-0.5	0.912
Ube2c	967	-0.54	0.596	0.33	0.779	0.05	0.88	0.01	-	-0.21	-	-0.15	0.994
Smg5	2332.32	-0.21	0.807	0.46	0.536	0.18	0.675	-0.44	0.72	0.62	-	0.41	0.955
Cct3	1811.49	0.11	0.874	0.3	0.713	0.21	0.389	-0.25	0.799	0.01	0.984	0.2	0.983
Glmp	906.86	-0.77	0.24	0.38	0.572	0.12	0.58	-0.19	0.7	0.15	0.58	0.17	0.99
Mef2d	5282.47	0.05	0.958	-0.02	0.994	0.42	0.142	-0.19	0.913	0.39	-	-0.17	0.992
Tmem79	2097.06	0.01	0.996	-0.33	0.781	0.5	0.153	-0.53	0.328	-0.18	-	-0.29	0.983
Snd1	3019.75	-0.6	0.475	-0.16	0.893	0.28	0.289	0.07	0.976	0.3	-	-0.02	0.998
Col18a1	3368.2	-0.22	0.88	-0.03	0.993	-2.16	-	-1.87	-	-0.04	-	0.08	0.998
Slc19a1	2309	0.08	0.961	0.28	0.883	0.14	0.717	-0.23	0.922	-0.16	-	0.48	0.983
Kpnb1	5319.13	0.02	0.979	-0.05	0.972	-0.05	0.875	-0.47	0.382	0.16	0.726	-0.27	0.978
Npepps	2279.59	-0.03	0.973	-0.17	0.87	-0.05	0.88	-0.14	0.861	0.28	0.402	-0.08	0.994
Tbx21	2488	0.31	-	-	-	-	-	-	-	0.33	-	0.93	-
Mrpl10	1708	-0.43	0.437	-0.03	0.983	0.33	0.161	0.1	0.948	0.13	0.796	0.16	0.99
Cyp51	3931	-1.44	0.0027	-0.47	0.562	0.24	0.227	-0.25	0.329	-0.17	0.532	0	1
Tcf25	2915.78	-0.31	0.587	-0.08	0.944	0.51	0.0084	-0.28	0.869	0.36	0.257	0.27	0.975
Tubb6	1758	-0.58	0.425	-0.25	0.835	0.61	-	0.06	-	1.79	-	0.46	0.938
Def8	3026.29	-0.1	0.951	0.04	0.982	0.16	0.725	-0.23	0.92	0.41	-	-0.59	0.947
Meox1	2228	3.4	-	0.84	-	-	-	-	-	-2.13	-	-1.19	-
Nkx2-1	2525.5	-	-	-	-	-1.24	-	-	-	-	-	-	-
Pax9	4166	-	-	-	-	-3.16	-	2.02	-	-0.96	-	-	-
Irx2	1015	-	-	-	-	-	-	-0.58	-	0.33	-	-	-
Col1a1	1780.75	-0.18	0.841	-0.16	0.937	1.73	-	1.34	-	0.33	-	0.86	0.759
Itga3	4636	-0.57	0.403	-0.19	0.814	0.43	0.061	-0.33	0.546	0.31	0.468	0.08	0.994
Sgca	1115.6	-1.14	-	2.55	-	-	-	-	-	0.33	-	3.14	-
Dlx3	2607	0.73	-	2.94	-	-	-	-0.3	-	-	-	2.39	-
Foxm1	4652	1.08	0.507	0.3	0.92	0.63	-	-2.24	-	1.95	-	-0.73	0.983
Itfg2	2286.89	-0.32	0.791	0.37	0.796	0.49	0.199	0.03	0.996	0.31	-	0.45	0.981
Nrip2	3033.88	0.6	0.782	0.47	-	0.25	-	0.74	-	-0.02	-	0.44	-
Tulp3	3442.47	0.61	0.753	0.34	-	-0.79	-	0.43	-	0.07	-	0.85	-
Gtf2h4	1311.47	-0.45	0.723	0.05	0.984	0.55	0.093	0.01	1	1.05	-	-0.17	0.994
Tubb5	2649	-0.1	0.896	0.6	0.125	0.1	0.631	0.05	0.97	0.17	0.564	0.37	0.92
Ell2	4091.08	-0.04	0.974	-0.7	0.269	-0.58	-	0.27	0.819	-0.14	0.739	-0.69	0.793
Jup	2781.03	-0.76	0.087	0.09	0.94	0.02	0.956	-0.45	0.00087	-0.11	0.745	0.1	0.994
Fkbp10	1297.2	-0.11	0.962	0.54	0.865	-2.1	-	1.98	-	-1.6	-	0.38	0.994
Klhl10	1474.5	-0.64	-	-3.17	-	-1.14	-	-0.83	-	-	-	-0.6	-
Mnx1	2018	1.37	-	-3.45	-	1.38	-	1.02	-	0.24	-	-1.7	-
Nom1	2725.14	0.87	0.507	0.49	0.744	0.31	0.51	0.54	0.627	-0.37	-	0.42	0.983
Ergic1	2072.3	-0.45	0.522	0.26	0.846	-0.28	0.441	-0.45	0.458	-0.27	-	0.38	0.975
Tnk1	2519.41	-0.01	0.99	0.04	0.98	0.48	0.105	-0.15	0.857	-0.14	-	0.05	0.998
Acap1	2343.29	1.99	-	0.22	-	-2.31	-	0.73	-	-1.4	-	-0.16	-
Tcea3	1251	0.59	0.303	0.55	0.429	-0.01	0.979	0.11	0.954	-0.05	-	-0.27	0.983
Csn3	1233.33	-	-	-	-	0.69	-	-0.58	-	1.56	-	-	-
Ifrd1	754.38	0.51	0.538	-2.29	1.78697e-06	-0.42	0.318	-0.27	0.832	-0.18	0.738	-2.33	5.27435e-07
Stk38l	4234.11	-0.12	0.878	0.35	0.617	-0.17	0.353	-0.01	0.997	-0.19	0.523	0.49	0.873
Brpf1	4123.18	0.74	0.38	0.47	0.674	0.01	0.982	-0.22	0.932	0.22	-	0.07	0.998
Akr1b3	1387	0.16	0.87	0.45	0.635	0.35	0.155	0.13	0.954	0.17	-	-0.14	0.994
Hoxc13	2461	-	-	-	-	-1.24	-	-0.58	-	-0.63	-	-	-
Hoxc11	2021	3.43	-	0.13	-	0.69	-	-1.54	-	-	-	-1.87	-
Hoxc8	1868	-0.04	-	-2.5	-	-1.24	-	2.46	-	0.61	-	-0.12	-
Hoxc6	1005	1.64	-	-	-	-	-	-	-	0.33	-	1.9	-
Gstt1	970.12	-0.81	0.458	0	0.999	0.67	-	0.29	-	0.08	-	-0.06	0.998
Gstt3	1672.9	-0.65	0.349	-0.3	0.691	0.24	0.325	-0.06	0.964	0.09	0.836	-0.18	0.99
Ddt	644.93	-0.76	0.306	0.08	0.952	0.36	0.291	0.25	0.868	0.22	-	0.44	0.95
Tat	2375	0.16	0.869	0.78	0.275	0.43	0.093	0.01	1	0.23	0.533	0.04	0.998
Marveld3	2005.61	-0.09	0.908	-0.4	0.628	0.32	0.351	-0.3	0.715	0.17	0.676	0.23	0.983
Ddx18	2258	0.14	0.928	-0.22	0.893	0.15	0.643	0.1	0.974	0.1	-	0.08	0.997
Ubl3	2508.86	0.11	0.868	-0.28	0.669	0.03	0.937	0.17	0.861	0.03	0.938	-0.11	0.994
Gramd3	2538.76	-0.56	0.324	-0.4	0.505	-0.05	0.852	0.12	0.871	-0.07	0.799	-0.09	0.994
Eef1e1	2553	0.22	0.84	0.09	0.965	-0.36	0.293	0.22	0.934	0.11	-	-0.1	0.995
Akt1	2575.66	0.2	0.794	0.32	0.642	0.37	0.186	-0.38	0.573	0.31	-	-0.35	0.955
Cldn15	1856.15	-0.66	0.306	0.28	0.736	0.31	0.101	0	1	0.18	0.553	0.33	0.971
Il16	3183	-1.64	0.297	0.01	0.998	0.04	-	0.71	-	-0.49	-	0.69	0.983
Tcirg1	1663.88	0.5	0.521	-0.32	0.774	0.13	0.793	0.38	0.903	0.05	-	-0.37	0.975
Naglu	2560	0.78	0.461	0.18	0.921	0.1	-	-0.13	-	0.03	-	-0.94	0.845
Coasy	2186.66	-0.61	0.434	0.48	0.585	0.38	0.22	0.07	0.979	0.22	-	0.37	0.975
Smo	3779	0.08	0.966	0.49	0.789	-0.01	-	-0.6	-	-1.14	-	0.48	0.983
Tspan33	1977	1.83	-	1.77	-	0.29	-	0.31	0.9	-0.12	-	0.08	-
Crnkl1	3428	0.03	0.983	-0.24	0.824	-0.18	0.649	-0.03	0.993	0.07	0.901	0.14	0.994
Rin2	3298.65	0.71	0.224	0.61	0.373	0.05	0.859	-0.02	0.987	-0.21	0.599	0	0.999
Folh1	3125	-	-	-	-	-	-	-	-	-2.18	-	-	-
Chordc1	2346.36	0.16	0.881	-0.07	0.972	-0.09	0.855	0.24	0.908	-0.37	0.481	0.22	0.99
Rtcb	1999.43	-0.28	0.682	-0.01	0.996	0.11	0.577	0.11	0.885	0	0.999	-0.16	0.99
Pwp1	2572	-0.11	0.942	0.37	0.761	-0.18	0.62	0.04	0.993	-0.64	-	0.15	0.994
Fbxo7	1853.83	-0.32	0.745	0.35	0.776	0.28	0.416	-0.01	0.999	0.02	-	0.3	0.99
Capns1	1189.5	-0.41	0.344	-0.06	0.973	0.42	0.067	-0.06	0.972	0.48	0.066	0.45	0.919
Lrp3	3877	-0.05	-	-0.37	-	-3.12	-	-1.91	-	-0.79	-	0.33	-
Dsg4	3478	-	-	0.22	-	2.49	-	0.6	-	1.67	-	-	-
Evx2	2809.5	-	-	-	-	-	-	2.11	-	0.31	-	-	-
Hoxd13	2483	-	-	-	-	0.69	-	-	-	0.33	-	-	-
Hoxd12	2534	-	-	0.22	-	0.69	-	-	-	0.33	-	-	-
Folr1	960	-0.48	-	1.6	-	1.47	-	0.38	-	-0.64	-	0.24	-
Clpb	1946.36	-1.11	0.077	0.22	0.896	0.51	0.136	-0.18	0.932	0.08	-	0.84	0.808
Septin7	2463.68	-0.33	0.589	-0.65	0.305	-0.61	0.0054	0.26	0.498	-0.4	0.067	-0.31	0.978
Zdhhc4	1214.22	-0.7	0.339	0.11	0.938	0.49	0.096	-0.07	0.974	-0.08	-	0.5	0.927
Rac1	2208.07	0.09	0.888	-0.42	0.434	0.08	0.71	-0.13	0.789	0.09	0.741	-0.31	0.955
Nup214	1453.19	0.1	0.939	0.17	0.931	-0.22	0.516	-0.18	0.926	0.43	-	0.3	0.99
Aif1l	764.9	-1.26	-	4.03	-	-1.14	-	1.34	-	-0.95	-	3.36	-
Ltbp1	6671	0.28	0.822	0.81	0.576	1.18	-	-0.26	-	1.42	-	0.95	0.847
Ugp2	2275.99	-0.82	0.05	-0.63	0.165	-0.53	0.045	0.19	0.574	-0.21	0.382	-0.44	0.847
Kcnh6	3368	2.65	-	3.92	-	-0.86	-	-1.04	-	0.59	-	0.34	-
Trmt1	877.54	0.17	0.88	0.3	0.788	0.57	0.097	-0.35	0.927	-0.38	-	-0.03	0.998
Nacc1	4344	-0.22	0.816	0.1	0.954	0.37	0.389	-0.62	0.406	0.43	-	0.26	0.99
Nfix	2106.37	0.93	0.183	0.06	0.98	0.38	-	-1.04	-	0.66	-	-0.41	0.983
Slc1a5	1313.51	0.98	0.119	0.8	0.249	0.6	0.017	0.37	0.664	0.15	-	-0.17	0.994
Uba1	2417.31	-1.21	0.02	-0.13	0.891	0.44	0.062	-0.23	0.576	0.13	0.706	0.17	0.99
Vwf	1959.17	1.2	0.667	-0.39	-	1.17	-	1.28	-	0.17	-	-0.35	0.994
Siae	3689	0.11	0.928	-0.03	0.989	-0.14	0.733	0.3	0.832	-0.1	-	-0.24	0.99
Vsig2	804.85	-1.86	0.019	-1.91	0.0038	0.72	-	-0.57	-	-0.99	-	-0.71	0.927
Esam	1865	0.88	0.704	-0.25	0.95	-1.7	-	-2.57	-	0.48	-	-0.63	0.99
Spa17	696	0.66	-	-1.68	-	-1.29	-	-1.7	-	0.38	-	-2.39	-
Fam50a	1403.88	-0.1	0.908	0.35	0.766	-0.35	0.367	-0.09	0.956	-0.12	-	0.86	0.698
Emd	1461.91	-0.33	0.797	0.1	0.957	0.14	0.699	0.34	0.868	-0.24	-	0.21	0.99
Taco1	1383	-0.58	0.608	-0.09	0.973	-0.15	-	0.22	0.933	-0.23	-	0.45	0.983
Grik3	8973	1.79	0.415	-0.91	-	0.23	-	-1.83	-	0.25	-	-0.72	-
Gria3	3439.22	-0.36	-	-1.11	-	-0.27	-	-0.45	-	0.33	-	0.58	-
Npas1	1864.5	-1.87	-	-1.27	-	-2.47	-	1.84	-	0.33	-	0.75	-
Sipa1l2	4622.59	1.3	0.119	0.92	0.475	0.55	-	0.41	-	0.06	-	0.25	0.994
Ap4e1	4309.86	0.12	0.929	-0.15	0.949	-0.62	-	-0.04	0.993	-0.26	-	0.11	0.997
Blvra	1170.9	-0.58	0.343	-0.22	0.826	-0.25	0.429	0.44	0.541	-0.1	-	0.26	0.983
Pdzd4	3797.5	0.58	-	1.08	-	2.66	-	-1.54	-	2.8	-	1.38	-
Srpk3	1427	-0.53	0.881	0.04	-	2.46	-	-2.2	-	-2.81	-	0.42	-
Idh3g	1295.46	-0.61	0.248	-0.15	0.859	0.18	0.408	0.03	0.984	0.11	0.755	0.22	0.983
Pnck	1254.2	0.94	0.494	0.42	0.851	1.49	-	0.06	-	-0.32	-	-0.12	0.997
Ssr4	791.36	-0.35	0.614	-0.02	0.991	0.14	0.515	0.08	0.949	0.11	0.76	-0.1	0.994
Bcap31	1219	-0.38	0.46	-0.26	0.66	0.01	0.966	0.15	0.658	0.09	0.704	-0.25	0.969
Fam98a	2817	-0.45	0.721	0.21	0.891	-0.38	0.349	0.09	0.978	0.15	-	-0.27	0.99
Ltbp2	922	2.42	-	-3.71	-	1.47	-	-2.79	-	-1.44	-	-4.25	-
Kmt2a	16461.5	1.36	0.043	0.39	0.653	-0.09	0.814	0.01	0.998	0.18	-	-0.17	0.992
Ift46	1150.46	-0.02	0.986	-0.05	0.975	0.04	0.928	0.12	0.94	0.32	0.435	-0.51	0.886
Tmem25	2448	-0.83	0.554	0.25	0.913	0.37	-	-0.19	0.961	-0.02	-	0.56	0.977
Cd3g	2539	-0.94	-	2.02	-	-	-	-2.51	-	1.96	-	2.83	-
Trappc6a	772.85	-0.53	0.413	-0.08	0.952	0.66	0.041	-0.33	0.419	0.39	0.318	-0.03	0.998
Supt6	5103.37	-0.3	0.641	0.06	0.969	0.45	0.104	-0.08	0.964	0.35	-	0.05	0.998
Spag5	3887	-2.88	0.091	-0.38	0.899	-0.07	-	-0.08	-	0.18	-	-0.26	0.994
Foxn1	3214	3.62	-	0.26	-	0.37	-	-0.22	-	1.29	-	-2.87	-
Unc119	1188.54	-0.32	0.848	0.36	0.889	0.8	-	0.27	0.927	0.32	-	0.72	0.975
Rab34	880	-0.09	0.969	0.62	-	-1.24	-	1.34	-	2.08	-	1.68	0.869
Sdf2	1206.38	-0.49	0.339	-0.01	0.995	0.37	0.086	-0.15	0.834	0.38	0.203	0.29	0.971
Ccne1	2000	-0.84	-	0.3	0.925	0.64	-	-2.02	-	0.62	-	-0.31	0.994
Hsf2bp	1363.55	-0.05	-	-0.49	-	0.62	-	-0.33	-	1.57	-	0.16	-
Bbc3	881	0.25	-	-0.75	-	2.46	-	-0.74	-	-0.78	-	-0.46	-
Mybpc3	4150.33	-	-	-	-	-	-	-	-	-3.11	-	-	-
Psmc3	1608.2	-0.49	0.382	0.15	0.852	0.23	0.262	0.18	0.825	-0.03	0.936	0.25	0.975
Acp2	2883.81	-0.21	0.86	0.25	0.792	-0.19	0.546	0.34	0.741	-0.27	0.588	0.05	0.998
Rapsn	1300	2.23	-	-0.68	-	-	-	-0.07	-	-	-	-0.42	-
Slc39a13	1884	0.42	0.792	0.15	0.954	1.68	-	-0.33	-	-0.45	-	-0.09	0.998
Celf2	4180.57	0.92	0.236	0.22	0.898	-0.36	-	-0.52	-	0.24	-	0.05	0.998
Nr1h3	1604	-0.36	0.664	0.24	0.867	0.39	-	0.04	-	0.32	-	0.82	0.772
Ddb2	1796.55	0.37	0.821	1.26	0.47	0.11	-	-0.21	-	-0.03	-	0.87	0.975
Spi1	898.25	0.1	-	-	-	-	-	-	-	-1.6	-	1.13	-
Sf3a1	3565.49	0.05	0.962	0.65	0.353	-0.09	0.792	-0.31	0.837	0.03	-	0.38	0.975
Stat6	3215.35	0.16	0.86	0.6	0.847	0.08	0.768	-0.13	0.861	-0.1	0.813	0.84	0.975
Clgn	3097.5	2.71	-	-0.16	-	2.98	-	-	-	0.33	-	-2.04	-
Napsa	1097.31	1.96	-	-2.79	-	2.91	-	0.45	-	-0.98	-	-2.64	-
Vrk3	1962.65	-0.43	0.536	0.41	0.557	0.32	0.194	0.14	0.931	0	0.997	0.1	0.994
Smg9	1640.51	-0.62	0.546	0.46	0.735	0.87	0.027	-0.5	0.709	0.12	-	0.76	0.914
Paxip1	3018.23	0.84	0.49	-0.27	0.892	0.16	0.839	0.22	0.948	0.1	-	-0.66	0.968
Rmnd5a	4068.19	0.11	0.878	-0.15	0.864	-0.29	0.278	-0.07	0.954	-0.08	0.824	-0.43	0.904
Mov10	3325.99	-0.91	0.229	-0.47	0.661	0.29	0.512	0.08	0.975	-0.1	-	0.28	0.983
Ppm1j	1112.08	-1.26	0.232	-2.3	0.00021	-0.18	-	-0.21	0.925	-0.1	-	-0.88	0.857
Rhoc	1005.72	-1.08	0.108	-1.46	0.00046	0.1	0.674	0.13	0.905	0.24	0.298	-0.65	0.784
Prr27	1325	-	-	-	-	-	-	0.17	-	-0.63	-	-	-
Tead3	1700.11	0.41	0.73	-0.17	0.947	0.81	-	0.04	-	-1.2	-	0.43	0.983
Ppard	3250.56	0.18	0.844	-0.14	0.914	0.44	0.151	-0.36	0.674	0.45	0.322	0.11	0.994
Def6	2277	2.59	-	2.67	-	2.53	-	-1.16	-	0.05	-	0.44	-
Peg3	8036.11	1.62	0.014	0.44	0.733	0.22	-	0.06	-	-0.02	-	-0.26	0.99
Zim1	3225.25	0.14	-	2.17	-	-1.24	-	1.98	-	2.86	-	3.16	-
Metrn	1228.43	1.58	-	-0.29	-	0.18	-	-0.86	-	0.85	-	-0.53	-
Lmf1	1906.99	-0.01	0.995	0.35	0.75	0.42	0.182	0.16	0.922	-0.65	-	0.04	0.998
Ciao3	2041.94	-0.19	0.863	0.33	0.74	0.16	0.663	-0.16	0.946	0.02	-	0.46	0.955
Angptl4	1859	0.34	0.846	1.42	0.746	-1.24	-	1.88	-	1.88	-	1.15	0.955
Dbf4	1767.33	-0.18	0.916	-0.08	0.98	-0.4	-	0.32	-	0.02	-	0.08	0.998
Daxx	2277.41	-0.21	0.877	-0.27	0.829	0.1	0.786	0.02	0.998	-0.35	-	-0.35	0.983
Cd320	1262.42	-0.12	0.931	-0.14	0.938	0.51	0.135	-0.41	0.905	-0.1	-	-0.26	0.99
Ipo4	1433.75	-0.24	0.894	0.49	0.704	0.07	0.884	0.29	-	0.58	-	0.12	0.994
Tm9sf1	2105.12	-0.29	0.685	0.35	0.553	0.35	0.108	-0.19	0.811	0.27	0.401	0.11	0.994
Rec8	2184	1.79	-	0.97	-	0.52	-	0.09	-	0.94	-	-0.75	-
Irf9	2282.71	0.41	0.658	-0.31	0.824	0.03	0.956	-0.22	0.922	-0.13	-	-0.9	0.712
Gmpr2	1955.81	-0.79	0.463	0.05	0.982	-0.43	0.384	0.48	0.746	-0.26	-	0.17	0.994
Mdp1	1708.64	0.27	0.601	0.2	0.779	-0.19	0.41	0.03	0.983	-0.09	0.783	-0.04	0.997
Dhrs1	1487.27	-0.84	0.21	-0.38	0.717	0.22	0.397	0.18	0.864	0.33	0.321	0.03	0.998
Ncan	7195	2.52	-	1.63	-	-2.12	-	-0.59	-	0.42	-	-1.12	-
Tmem161a	2148.33	-0.35	0.731	0.03	0.991	0.41	0.271	-0.22	0.927	0.58	-	-0.09	0.994
Armc6	1327.96	-0.87	0.504	0.47	0.824	0.17	-	-0.33	-	0.38	-	0.96	0.92
Borcs8	743.84	-0.52	0.612	0.31	0.809	0.53	0.236	0.01	1	0.28	-	0.51	0.968
Slc25a42	2751.16	0.45	0.688	1.17	0.108	0.31	-	0.17	0.954	0.23	-	0.49	0.983
Snx9	3331	-0.01	0.993	0.05	0.975	0.43	0.24	0	1	0.2	-	0.11	0.994
Ranbp3	2516.51	0.08	0.942	0.36	0.654	0.55	0.035	-0.2	0.885	0.12	-	0.13	0.994
Ndufa11	550.65	-0.21	0.719	-0.03	0.982	0.31	0.156	0.25	0.604	0.28	0.344	0.28	0.97
Bmp8b	2940	-1.85	0.341	-2.8	0.0037	-0.27	0.56	-0.53	0.433	-0.07	0.899	-0.63	0.983
Nr2f6	2218	0.49	0.587	0.07	0.975	-0.26	-	-0.26	-	1.33	-	0.13	0.994
Use1	859.83	-0.14	0.837	0.06	0.969	0.4	0.076	0.16	0.85	0.38	0.233	0.14	0.991
Ocel1	1979.32	-0.88	0.492	0.94	0.619	1.3	-	-0.36	-	-0.52	-	1.77	0.684
Dyrk1b	2523	-0.21	0.931	-0.05	0.992	-0.82	-	-2.38	-	0.29	-	-0.47	0.99
Braf	8316.06	0.95	0.256	-0.25	0.796	-0.44	0.227	0.19	0.913	-0.03	-	-0.5	0.92
Ndufb2	567.72	-0.25	0.729	0.12	0.921	0.03	0.942	0.07	0.974	0.31	-	0.47	0.91
Hltf	2386.61	-0.04	0.977	0.13	0.941	-0.54	0.196	0	1	-0.31	-	0	1
Prpf6	3043.7	-0.31	0.745	-0.27	0.765	0.11	0.674	-0.04	0.98	0.05	0.926	-0.18	0.99
Rgs19	952.75	-1.35	-	-1.49	-	1.05	-	-0.7	-	-0.26	-	1.31	-
Rgs20	742.16	0.7	-	-0.41	-	0.69	-	-1.32	-	-1.49	-	0.5	-
Abhd3	1890	-1.27	0.256	-0.14	0.954	0	-	0.38	-	0.43	-	0.05	0.998
Snrpd1	836.42	-0.15	0.878	0.01	0.996	-0.26	0.471	0.26	0.902	-0.03	-	0.44	0.96
Tchp	2660.64	-0.94	0.491	-1.34	0.231	0.89	-	0.51	-	-0.69	-	-0.22	0.994
Tiam1	3495	1.47	-	0.86	0.643	-0.02	-	0.75	-	-0.91	-	-1.18	-
Tsc2	2391.16	0.33	0.731	-0.23	0.86	0.06	0.903	-0.17	0.977	0.73	-	-0.21	0.99
Rpl3l	1002.33	-	-	2.17	-	-	-	-	-	-	-	-	-
Slc9a3r2	1594.14	0.74	0.766	0.8	0.727	2.34	-	-	-	2.86	-	0.6	0.99
Puf60	1836.73	-0.51	0.393	0.06	0.957	0.35	0.06	-0.24	0.554	0.22	0.437	0.2	0.983
Golga2	3272.73	0.1	0.913	-0.02	0.991	0.38	0.283	-0.04	0.987	0.34	-	-0.12	0.994
Uck1	2005	-0.35	0.754	0.5	0.576	-0.1	-	-1.02	0.0027	-0.28	-	0.43	0.969
Scin	2985.13	-0.68	0.133	-0.16	0.888	-0.01	0.974	0.15	0.878	-0.23	0.358	0	0.999
Ikzf4	5150	-1.72	-	1.62	-	-1.37	-	-2.46	-	0.57	-	0.02	-
Mien1	747	-0.43	0.402	-0.17	0.852	-0.04	0.881	-0.12	0.884	0.05	0.913	-0.48	0.853
Pon1	1120.25	3.1	-	-	-	2.32	-	1.34	-	-	-	-	-
Axl	1694	0.48	0.723	-0.23	0.921	-	-	-	-	-	-	0.11	0.996
Tgfb1	1236.8	1.41	-	-3.3	-	-0.87	-	-0.91	-	-0.08	-	-2.51	-
Ccdc97	3032	-0.59	0.458	0.26	0.812	0.23	0.511	-0.38	0.802	0.14	-	0.08	0.995
Zfp40	3987.3	1.04	0.564	2.08	-	-0.88	-	1.41	-	0.42	-	0.95	-
Akap8l	1469.22	0.3	0.73	0.35	0.931	0.17	0.712	0.01	0.998	0.56	-	0.52	0.99
Shh	2847	5.44	-	-1.48	-	0.69	-	0.17	-	-1.6	-	-5.29	-
Pdcd2l	1295	0.32	0.836	-0.11	0.963	0.32	0.499	0.29	0.913	-0.46	-	-0.23	0.992
Gtf2f1	1717	-0.63	0.293	-0.23	0.797	0.38	0.127	-0.24	0.85	0.12	0.785	0.32	0.968
Clpp	925.56	-0.13	0.86	0.01	0.996	0.17	0.503	-0.08	0.965	0.24	0.588	0.18	0.99
Alkbh7	917	-0.19	0.872	-0.26	0.846	0.05	0.917	-0.19	0.933	0.26	-	-0.25	0.99
Pspn	474	0.1	-	0.22	-	-	-	-0.58	-	0.33	-	1.13	-
Dennd1c	2902.6	-0.69	0.714	-0.59	0.667	-0.47	-	-0.53	-	0.32	-	-1.11	0.812
Med6	969.31	-0.14	0.903	-0.34	0.789	-0.07	0.891	0.42	0.753	-0.23	-	-0.35	0.983
Prkd1	3653	0.01	-	-0.57	-	-	-	-	-	-	-	-0.71	-
Lcp2	3644	1.45	-	3.27	-	-0.72	-	2.11	-	-0.16	-	4.15	-
Cse1l	3641	0.17	0.851	-0.08	0.966	-0.21	0.449	0.52	0.587	-0.31	-	-0.05	0.998
Naa20	1117.52	0.09	0.896	-0.21	0.804	-0.2	0.374	0.05	0.975	-0.08	0.835	-0.16	0.99
Prkra	1593.33	-0.09	0.925	-0.36	0.691	-0.11	0.76	-0.02	0.993	-0.01	0.981	-0.26	0.983
Fkbp7	767	1.77	0.155	-1.16	-	-0.55	-	0.55	-	-1.36	-	-0.05	0.998
Plekha3	2365.22	0.04	0.974	-0.81	0.169	-0.34	-	-0.08	0.971	0.05	-	-0.55	0.912
Ykt6	2541	-0.4	0.588	0.17	0.842	0.15	0.643	-0.14	0.916	0.11	0.804	0	1
Baz1b	4913.14	0.8	0.092	0.18	0.884	-0.12	0.758	-0.07	0.973	-0.27	-	-0.12	0.994
Pex6	3200	-0.5	0.52	-0.02	0.992	0.67	-	-0.18	0.948	0.32	-	0.39	0.975
Mrpl2	1031	-0.97	0.071	-0.49	0.556	0.3	0.185	-0.05	0.989	0.9	-	0.05	0.998
Mea1	842.63	-0.65	0.437	-0.31	0.661	0.28	0.188	-0.03	0.989	0.44	0.189	0	0.999
Gnmt	554	2.11	-	-0.94	-	-3.33	-	0.38	-	-2.48	-	-3.06	-
Grin2d	5431	0.1	-	4.05	-	-2.68	-	-	-	-1.6	-	3.54	-
Kdelr1	1089.7	-0.23	0.784	-0.3	0.679	0.23	0.358	-0.18	0.838	0.05	0.918	-0.3	0.973
Tmem143	1230.73	0.6	0.76	0.12	0.973	-0.21	-	-0.1	0.982	-0.11	-	0.21	0.994
Ggct	736.76	1.09	-	0.2	-	-0.79	-	-0.03	-	0.26	-	-1.35	-
Jag2	5106	-0.29	-	1.57	-	0.78	-	1.25	-	0.77	-	1.47	-
Btbd6	2085	0.36	0.767	0.67	0.596	0.48	-	-0.36	0.916	0.67	-	0.43	0.983
Nudt14	870.61	-0.5	0.525	-0.09	0.952	0.42	0.189	-0.32	0.735	0.44	-	0.25	0.985
Epdr1	2363	0.45	0.69	1.61	0.053	-0.43	-	-0.75	-	-0.65	-	1.06	0.859
Flii	2882.82	-0.2	0.812	-0.05	0.981	0.33	0.094	-0.04	0.979	0.51	0.093	0.6	0.888
Top3a	2674.34	-0.56	0.698	-0.55	0.737	0.2	-	-0.12	-	-0.15	-	0.15	0.994
Atg4d	1355.57	-0.52	0.495	0.48	0.592	0.26	0.46	-0.35	0.392	0.26	0.562	0.65	0.847
Qtrt1	1203.31	0.6	0.636	0.05	0.984	0.09	0.811	-0.13	0.973	0.53	-	-0.65	0.964
Plin4	5755.29	0.46	0.723	0.02	0.995	-0.29	-	0.68	-	0.77	-	0.33	0.99
Hdgfl2	2394.11	-0.34	0.757	0.59	0.474	0.17	0.674	-0.65	0.696	0.39	-	1.25	0.24
Chaf1a	5535	-2.31	0.255	0.76	0.763	1.36	-	-1.2	-	-0.52	-	1.49	0.821
Adprh	2133.92	-0.3	0.79	0.08	0.964	0.14	0.728	0.28	0.7	0.2	0.705	0.44	0.96
Tmem39a	1201.17	0.44	0.766	-0.19	0.938	-0.16	0.724	-0.04	0.994	0.3	-	-0.7	0.964
Timmdc1	1573	-0.09	0.944	0.38	0.742	-0.49	-	-0.31	0.853	-0.15	-	0.74	0.873
Pla1a	1974	3.63	-	-1.81	-	-1.11	-	1.48	-	0.2	-	-3.85	-
Mcm2	3374.2	-0.11	0.949	1.22	0.316	0.3	0.339	-0.11	-	0.05	-	0.58	0.983
Tpra1	1414.39	0.05	0.97	-0.12	0.934	0.24	0.434	-0.47	0.223	0.23	0.617	-0.19	0.99
Nab1	3251.01	0.23	0.81	-0.3	0.783	-0.03	0.937	-0.42	0.825	-0.16	-	-0.58	0.903
Adgre5	2867	-0.76	0.637	0.87	0.47	-0.03	-	0.16	-	0.78	-	0.59	0.975
Il17ra	4804	-0.51	0.641	0.34	0.828	-0.09	-	-0.12	0.975	0.26	-	0.52	0.975
Lamb1	3634.58	-0.98	0.351	-0.58	0.699	-0.76	-	0.31	-	-2.59	-	0.52	0.975
Kcnn1	2122.75	1.43	-	-1.37	-	1	-	-0.32	-	1.05	-	0.28	-
Arrdc2	1654.79	0.51	0.748	0.68	0.706	0.18	-	0.05	0.993	0.4	-	0.47	0.99
Cd36	2511	2.58	0.0071	1.4	-	-0.58	-	1.4	-	0.15	-	1.95	-
Map2k7	3316.73	0.31	0.747	0.37	0.753	0.11	0.819	-0.54	0.649	0.19	-	0.13	0.994
Timm44	1841.86	-0.29	0.691	0.4	0.528	0.12	0.677	-0.26	0.789	-0.02	0.972	0.51	0.852
Ap2a2	4057.06	-0.15	0.812	0.34	0.654	0.2	0.459	-0.15	0.863	0.15	0.714	0.63	0.684
Pnkp	1314.8	-0.54	0.538	-0.89	0.122	0.7	0.066	-0.35	0.787	0.17	-	-0.06	0.997
Med25	1813.44	0.2	0.844	0.41	0.697	0.75	0.142	-0.25	0.931	-0.28	-	0.63	0.927
Bcam	1830.63	0.26	0.918	0.31	0.921	1.06	-	-2.09	-	0.36	-	0.04	0.998
Clptm1	2759.37	-0.41	0.607	0.84	0.194	0.26	0.315	-0.48	0.047	0.32	0.401	0.86	0.546
Relb	2177.63	0.29	0.758	0.33	0.82	0.22	0.597	-0.45	0.551	0.03	-	0.08	0.997
Tomm40	1361.95	0.1	0.932	0.18	0.894	0.76	-	-0.15	-	0.62	-	0.25	0.99
Apoe	1221	0.74	0.127	1.15	0.703	-0.18	-	-1.04	-	-1.05	-	1.66	0.873
Apoc2	600.62	-2.81	-	-1.1	0.608	0.28	-	-0.34	-	0.41	-	-0.26	0.994
Hbp1	2893.73	-0.59	0.245	-0.03	0.983	0.01	0.955	0.13	0.868	-0.2	0.43	0.03	0.998
Prkar2b	3133	1.17	0.495	1.07	-	0.02	-	1.1	-	-1.25	-	0.55	-
Cdkn1b	2527.43	1.3	0.083	0.12	0.934	-1.07	0.031	0.04	0.983	-0.46	0.35	0.19	0.99
Klf4	3029	-0.37	0.45	-0.99	0.01	0.13	0.47	-0.05	0.954	-0.01	0.981	-0.49	0.85
Ap1m1	2017.82	-0.63	0.459	0.31	0.788	0.46	0.1	-0.03	0.992	0.32	-	0.67	0.847
Rab8a	2541.85	-0.8	0.229	-0.09	0.948	-0.21	0.383	0.18	0.724	-0.24	0.322	0.01	0.998
Hmgn2	1249.99	0.04	0.968	0.4	0.681	0.01	0.962	0.12	0.948	-0.26	0.56	-0.11	0.994
Fam32a	2586.76	-0.47	0.465	-0.23	0.756	0.05	0.816	0.05	0.956	-0.01	0.973	-0.15	0.99
Elf3	1946.45	-0.33	0.62	0.27	0.691	0.1	0.648	-0.08	0.861	0.09	0.692	-0.02	0.998
Cyp2c29	2121.33	-	-	-2.9	-	0.69	-	-	-	-	-	-2.39	-
Stard3nl	1315.75	0.42	0.44	0.19	0.818	-0.1	0.7	0.11	0.868	-0.22	0.476	-0.26	0.983
Stk11	1214.02	-0.13	0.883	0.59	0.438	0.24	0.58	-0.19	0.927	-0.05	-	0.67	0.847
Efna2	2131	1.86	-	-0.77	-	-0.48	-	0.38	-	1.78	-	-1.66	-
Atp5d	930.63	-0.53	0.397	0.14	0.878	0.56	0.0071	-0.28	0.293	0.28	0.228	0.44	0.869
Ppp5c	1889.83	-0.05	0.96	0.34	0.681	0.28	0.187	-0.44	0.514	0.22	0.607	0.62	0.786
Cdk12	4100.72	0.42	0.608	-0.82	0.172	-0.19	0.712	0.22	0.882	0.14	-	-0.93	0.495
Lipe	2206.37	-0.57	0.537	-0.53	0.702	-0.32	-	-0.39	-	-0.83	-	0.68	0.92
Pafah1b2	2693.66	-0.26	0.711	-0.38	0.793	-0.9	0.0021	-0.59	0.223	-0.6	0.121	-0.05	0.998
Tbc1d8	4451	1.41	0.376	-0.4	0.878	0.07	-	0.07	-	0.11	-	-1.18	0.955
Cnot11	2480.29	1.31	0.499	-0.95	0.568	-0.43	-	0.03	-	-0.04	-	-1.31	0.784
Slc2a3	6253	0.5	0.696	1.46	0.213	-	-	4.11	-	0.05	-	0.94	0.938
Foxj2	4620	0.99	0.21	-0.01	0.996	0.29	-	-0.1	0.973	0.15	-	-0.65	0.968
Sri	968.89	-0.79	0.095	-0.27	0.642	0.04	0.856	0.09	0.868	0.1	0.612	0.15	0.988
Dgcr2	4163.69	-0.08	0.914	0.72	0.249	0.32	0.364	-0.54	0.161	-0.04	-	0.38	0.97
Irf3	1008.32	-0.2	0.832	0.02	0.993	0.29	0.335	-0.09	0.954	0.11	0.832	0.46	0.935
Bcl2l12	1187.14	0.09	0.959	0.09	0.975	0.24	-	0.89	-	0.04	-	-0.01	0.999
Zfp959	2028	-0.5	0.766	-0.48	0.781	-0.37	-	-0.24	-	-0.57	-	-0.59	0.975
Mpnd	1494.41	-0.14	0.88	-0.07	0.969	0.23	-	-0.25	0.948	0.52	-	0.08	0.995
Sh3gl1	2121.45	-0.73	0.261	0.07	0.974	0.46	0.145	-0.35	0.762	-0.19	-	0.66	0.869
Ebi3	1154	-1.91	-	1	-	0.69	-	1.15	-	0.66	-	2.32	-
Yju2	1977.89	-0.34	0.808	0.65	0.66	0.63	0.128	-0.26	0.923	0.48	-	0.87	0.92
Ranbp2	5480.68	0.81	0.142	-0.07	0.955	-0.36	0.264	0.34	0.7	-0.11	-	-0.76	0.645
Edar	3637	-	-	-1.71	-	-0.27	-	3.33	-	2.53	-	-1.21	-
Grk5	6580	0.27	0.916	0.38	-	-0.25	-	-1.11	-	-0.19	-	0.64	0.99
Dvl3	3899.78	0.14	0.869	0.11	0.931	-0.2	0.637	-0.2	0.908	-0.08	-	0.1	0.994
Abcf3	2023.27	-0.16	0.851	-0.18	0.889	0.25	0.424	0.07	0.976	-0.06	0.927	0.2	0.99
Eif2b5	1603.43	0.13	0.896	0.04	0.983	0.16	0.682	-0.01	1	0.44	-	-0.1	0.994
Cyth2	965.09	0.52	0.61	-0.12	0.95	0.13	-	-0.08	0.983	-0.05	-	0.05	0.998
Sult2b1	1161.73	-1.39	0.0023	-1	0.089	0.57	0.061	-0.09	0.951	0.19	0.647	-0.16	0.994
Car11	1585	0.14	-	-0.35	-	-0.15	-	-1.9	-	-3.11	-	-0.49	-
Dlgap1	2356.56	1.58	0.366	0.59	0.837	0.7	-	1.03	-	1.17	-	0.01	1
Plag1	4380.35	-1.83	-	-3.08	-	0.86	-	0.58	-	0.23	-	1.54	-
Hck	2090.02	0.46	0.846	1.49	0.212	-0.88	-	0.61	-	0.24	-	0.42	0.994
Mrpl4	1276.32	-0.41	0.602	0.07	0.955	0.37	0.127	-0.18	0.882	0.44	0.281	0.17	0.99
Keap1	3055.37	0.41	0.462	0.44	0.563	0.33	0.303	-0.19	0.913	0.24	-	0.11	0.994
Ap1m2	1731.84	-0.75	0.18	-0.16	0.839	0.2	0.3	0.07	0.94	0.28	0.346	0.16	0.99
Glg1	4074.79	-0.18	0.81	-0.05	0.974	0.06	0.851	-0.2	0.741	0.23	0.553	-0.17	0.99
Atp8b3	3823	0.31	-	1.63	-	-3.13	-	-	-	-0.29	-	0.93	-
Btbd2	1965.16	-0.48	0.589	0.43	0.733	0.44	-	-0.47	0.695	0.81	-	0.64	0.927
Csnk1g2	2309.72	-0.26	0.757	-0.13	0.931	0.25	0.622	-0.43	0.834	0.97	-	0.09	0.994
Abhd17a	1035.9	-0.38	0.613	-0.7	0.415	0.9	-	-0.5	0.819	0.94	-	0.94	0.456
Mob3a	2682	0.01	0.995	0.7	0.327	-0.39	0.215	-0.33	0.799	-0.18	-	0.38	0.975
Cacnb3	2181.62	0.36	0.75	0.76	0.499	0.64	0.022	-0.23	0.84	0.36	0.426	0.43	0.983
Ccdc65	1900	-0.19	-	-1.91	-	-	-	-0.58	-	-2.02	-	-1.99	-
Fkbp11	1063.02	0.48	0.859	2.01	0.25	0.35	-	0.99	-	0.16	-	0.36	0.994
Ddx23	619.52	0.06	0.974	0.09	0.975	-0.71	-	-0.35	-	-0.57	-	-0.56	0.983
Pld3	1814.21	-0.36	0.753	0.19	0.859	0.12	0.726	-0.09	0.954	0.55	0.307	0.45	0.969
Grik5	2024.86	-0.38	-	-0.89	-	1.21	-	-0.68	-	-1.12	-	1.13	-
Cd79a	1457	3.48	-	3.23	-	-2.1	-	-	-	-	-	-1.21	-
Rabac1	853.9	-0.14	0.874	0.31	0.662	0.5	0.106	-0.32	0.703	0.09	0.865	0.18	0.99
Etv3	3702.45	0.04	0.967	-0.49	0.411	0.2	0.437	-0.03	0.983	-0.01	0.981	-0.19	0.99
Prkcsh	1956.84	-0.57	0.331	0.38	0.571	0.47	0.063	-0.3	0.685	0.2	0.599	0.14	0.992
Elavl3	5014	0.43	0.83	0.66	0.783	1.6	-	0.97	-	0.82	-	0.05	0.998
Rab3b	1922.61	-0.05	0.981	-0.17	0.949	1.87	-	-0.24	-	0.41	-	0.76	0.944
St8sia6	7618	1.58	-	-2.36	-	0.05	-	-0.29	-	1.12	-	-0.7	-
Fcgrt	1701.33	-0.33	0.753	0.55	0.334	0.05	0.896	-0.19	0.886	-0.05	0.9	0.23	0.983
Nosip	1748.98	-0.28	0.734	0.04	0.978	0.43	0.144	0.09	0.952	0.36	0.335	-0.13	0.994
Pih1d1	1059.03	0.06	0.968	0.13	0.924	0.29	0.367	-0.37	0.758	-0.18	-	-0.26	0.99
Rps11	660.69	-0.05	0.933	0.11	0.92	0.24	0.166	0.03	0.973	0.27	0.203	0.23	0.983
Supt5	3372.68	-0.29	0.72	0.06	0.974	0.22	0.318	-0.29	0.625	0.32	0.454	0.37	0.969
Dll3	1379.33	2.11	-	-	-	-	-	-	-	-	-	-	-
Paf1	1802.07	-0.15	0.889	-0.22	0.861	0.16	0.663	-0.19	0.924	-0.13	-	0.3	0.983
Timm50	1263.57	-0.16	0.874	0.24	0.856	0.2	0.711	-0.31	0.92	-0.48	-	-0.06	0.998
Med29	1281	-0.42	0.742	-0.46	0.637	0.2	0.637	-0.07	0.981	0.13	-	-0.16	0.994
Bicd1	5458	1.7	0.094	1.96	0.034	-0.24	0.573	0.59	0.517	-0.06	-	1.53	0.786
Ncstn	2766.01	-0.45	0.371	0.31	0.633	0.01	0.955	-0.1	0.897	0.06	0.796	0.26	0.975
Pex19	1849.26	-0.87	0.202	-0.07	0.95	0.17	0.429	-0.06	0.952	0.13	0.706	0.11	0.994
Phyhip	1598	0.1	-	1.58	-	-2.15	-	-2.74	-	1.2	-	0.15	-
Crhr2	1432	-	-	-	-	-	-	-	-	-1.14	-	-	-
Inmt	1077	1.97	0.305	-2.11	-	1.38	-	1.34	-	-0.52	-	1.36	-
Cyp4f18	951.33	-1.93	-	0.78	-	-1.71	-	-1.54	-	-	-	0.53	-
Impdh1	2314	0.32	0.846	0.2	0.941	1.2	-	-2.31	-	-0.68	-	0.28	0.994
Psg18	1009.79	0.24	-	1.88	-	1.77	-	0.72	-	-1.26	-	2.41	-
Dusp3	3975.84	0.17	0.821	0.02	0.992	-0.33	0.106	-0.13	0.845	-0.1	0.74	0.03	0.998
Prodh	2010.59	-1.19	0.069	-0.03	0.988	0.39	0.412	-0.67	0.604	-0.04	-	1.07	0.279
Ess2	1829.2	-0.33	0.837	-0.34	0.812	0.27	0.513	0.26	0.887	-0.03	-	-0.1	0.995
Slc25a1	1666	-0.98	0.107	-0.8	0.174	0.44	0.233	-0.33	0.683	0.38	-	-0.12	0.994
Dgcr6	989.74	-0.07	0.944	0.3	0.745	0.24	0.565	-0.67	0.256	0.45	-	0.55	0.873
Ddr1	3627	-0.15	0.872	0.33	0.715	0.57	0.116	-0.69	0.049	0.32	-	0.31	0.983
Ier3	1131	1.05	0.274	-0.93	0.226	-0.12	0.572	0.01	0.998	0.03	0.959	-1.63	0.063
Fosb	3629	-0.5	-	-3.11	0.00078	-0.33	-	0.07	-	-2.54	-	-2.68	0.037
Klc4	2319.92	-1.18	0.026	-0.56	0.29	0.55	0.014	-0.26	0.446	0.43	0.116	0.22	0.983
Ercc1	1247.09	-0.53	0.569	-0.34	0.772	0.15	0.707	0.61	0.559	0.46	-	0.27	0.99
Cyp17a1	1291	-	-	-	-	0.69	-	-	-	-	-	-	-
As3mt	1719	-0.18	0.851	0.2	0.86	-0.15	0.685	-0.2	0.954	0	-	-0.13	0.994
Homer3	1396.75	1.35	-	0.43	-	-1.87	-	-1.45	-	1.53	-	-0.74	-
Crtc1	5670.91	-0.92	0.537	0.44	0.833	-0.66	-	0.18	-	0.99	-	0.63	0.983
Rnf215	1874	0.85	0.51	-0.04	0.993	-0.06	-	0.57	-	0.41	-	-0.38	0.99
Sec14l2	2631	-1.78	-	-0.13	-	-0.24	-	-0.94	-	0.26	-	0.69	0.99
Aven	3488.25	0.07	0.957	0.31	0.906	0.48	-	-0.13	-	-0.36	-	0.11	0.997
Cp	1635	0.2	0.93	-1.41	-	-1.22	-	2.61	-	0.67	-	0.85	0.981
Crot	2889.56	-0.3	0.685	-0.57	0.346	-0.42	0.093	0.08	0.954	-0.34	0.276	0.22	0.986
Rps6ka1	2996	-0.52	0.31	-0.03	0.984	0.13	0.63	-0.07	0.952	0.21	0.591	0.2	0.983
Calb2	1255.5	1.22	0.019	0.55	0.43	-	-	-	-	-	-	-0.1	0.994
Snrnp200	5823.12	-0.47	0.71	-0.55	0.61	0.28	0.411	0.21	0.856	0.34	0.408	-0.46	0.975
Ciao1	986	-0.29	0.794	-0.74	0.215	0.31	0.421	0.26	0.879	0.02	-	-0.54	0.955
Has1	3541	-0.57	-	-	-	-1.24	-	0.38	-	-3.52	-	3.13	-
Taf6l	968.24	-1.16	-	0.71	-	-0.75	-	0.6	-	-1.11	-	0.31	-
Insig2	1863.68	-0.26	0.779	0	0.998	-0.21	0.476	0.14	0.931	-0.6	0.078	0.22	0.983
Kpna6	2900.94	-0.01	0.993	0.24	0.832	-0.21	0.71	-0.09	0.974	-0.88	-	-0.02	0.998
Man1a	4788.07	-0.68	0.268	-0.32	0.7	-0.22	0.618	0.09	0.964	-0.26	-	0.27	0.983
Itpkc	1901.93	-0.69	0.545	-0.68	0.21	0.1	-	-0.26	0.88	0.58	-	-0.37	0.966
Coq8b	2181	0.25	0.788	-0.13	0.948	0.55	-	-0.46	0.788	0.11	-	0.02	0.998
Brd8	3516.02	0.52	0.269	0.04	0.976	-0.1	0.711	0.3	0.609	-0.08	0.854	-0.23	0.983
Kif20a	3125.69	-1.25	0.437	0.59	0.78	0.02	0.964	-1.04	-	0.34	-	0.57	0.983
Farsa	1934.42	-0.36	0.734	0.71	0.292	0.41	0.129	-0.33	0.882	0.04	-	0.66	0.846
Gcdh	1720.03	-0.52	0.541	0.47	0.656	0.22	0.553	0.42	0.864	-0.16	-	0.73	0.817
Mast2	4817.71	-0.95	0.02	-0.32	0.718	0.25	0.373	-0.04	0.982	0.25	0.602	0.3	0.975
Dnase2a	1216.92	0.57	0.503	-0.7	0.525	0.08	0.874	-0.06	0.98	0.27	-	-0.56	0.964
Rad23a	1389.46	-0.31	0.73	0.64	0.396	0.25	0.288	0.05	0.982	-0.01	0.986	0.5	0.943
Calr	1817.07	-0.8	0.187	0.36	0.529	0.16	0.383	-0.27	0.387	0.11	0.621	0.32	0.97
Syce2	929	0.01	-	1.32	0.46	-0.07	-	0.02	-	-0.26	-	0.01	-
Nfat5	8292.68	1.58	0.04	0.09	0.938	-0.16	0.62	0.03	0.984	-0.02	0.959	-0.39	0.953
Nob1	1657.83	0.73	0.292	0.12	0.936	0.23	0.405	0.16	0.944	-0.12	-	-0.5	0.955
Nqo1	1553	0.14	0.836	0.04	0.975	0.04	0.906	0.25	0.845	0.2	-	-0.49	0.817
Ppfia3	1421.18	-0.37	0.699	-0.55	0.397	0.46	0.093	-0.09	0.954	0.45	0.186	-0.3	0.975
Gys1	3196.82	-0.87	0.39	-0.53	0.502	0.18	0.537	-0.21	0.821	0.15	-	-0.33	0.983
Ruvbl2	1850.51	-0.42	0.68	0.35	0.775	0.37	0.188	-0.36	0.753	0.37	-	0.45	0.973
Lin7b	388	0.4	-	-0.37	-	0.84	-	-0.07	-	0.68	-	0.2	-
Bax	857.32	-0.22	0.764	-0.16	0.865	0.12	0.606	-0.24	0.752	0.05	0.906	-0.08	0.994
Il7r	2240.75	-3.1	-	3.09	-	0.69	-	-1.24	-	-3.53	-	3.41	-
Tfam	1601.34	-0.48	0.563	-0.15	0.92	-0.15	0.792	-0.16	0.933	-0.03	-	-0.29	0.983
Zfp81	6639	-0.62	0.699	0.77	0.717	-0.21	-	0.47	-	0.4	-	0.73	0.975
Efnb3	3183	-0.98	-	0.02	-	0.98	-	0.33	-	0.78	-	0	-
Mmd	2677	1.06	0.291	-0.03	0.992	-0.03	-	-0.34	-	-0.1	-	-0.3	0.99
Hlf	2098.33	0.17	0.943	0.77	-	1.97	-	-0.58	-	0.79	-	1.16	0.969
Fam162a	646.04	-1.12	0.0059	-1.18	0.0069	-0.5	0.027	-0.08	0.899	-0.04	0.903	-0.09	0.994
Rpl8	852.26	-0.01	0.99	0.39	0.499	0.35	0.038	-0.02	0.982	0.24	0.337	0.15	0.99
Grm3	3049	2.11	-	-3.57	-	-	-	2.11	-	2.2	-	-3.06	-
Ssbp2	822	0.97	0.238	0.39	0.746	-0.86	-	-0.31	-	1.45	-	0.04	0.998
Fancl	2176.05	0.56	0.604	0.33	0.858	0.02	-	-0.08	0.983	0.12	-	0.15	0.994
Brinp2	4167	-0.61	-	4.19	-	0.95	-	-0.22	-	0.45	-	4.48	-
Gstm5	847.46	-0.22	0.798	-0.76	0.229	0.02	0.946	0.09	0.954	-0.02	0.973	-0.67	0.83
Gstm7	882.56	0.29	0.896	-0.26	0.9	-0.08	-	0.19	-	-0.09	-	-0.65	0.983
Gstm3	1311	-1.18	0.05	-0.15	0.877	-0.01	0.978	0.22	0.913	-0.08	-	0.08	0.994
Stat3	3841.44	0.04	0.96	-0.19	0.833	0.14	0.623	-0.62	0.0071	0.21	0.596	0.04	0.998
Stat5a	3694.25	-0.14	0.935	0.3	0.893	0.15	-	0.1	-	0.06	-	0.92	0.919
Cavin1	3112.86	0.41	0.604	0.05	0.982	-0.11	-	-0.17	0.914	-0.36	-	-0.2	0.99
Map3k11	2971.96	0.06	0.959	-0.17	0.92	0.89	-	-0.82	0.341	0.42	-	-0.03	0.998
Akt2	3121.08	-0.16	0.853	-0.12	0.917	0.26	0.445	-0.14	0.946	-0.04	-	0.16	0.99
Dnaja3	2506.92	-0.17	0.795	0.39	0.505	-0.12	0.654	-0.06	0.973	-0.11	0.833	0.28	0.974
Hmox2	1327.67	0.31	0.691	-0.15	0.905	0.03	0.918	0.12	0.934	0.12	0.798	-0.3	0.983
Cdip1	3185.14	0.3	0.722	0.31	0.679	0.11	0.709	0.03	0.991	0.28	0.497	0.11	0.994
Map3k20	4909.28	0.02	0.987	0.08	0.96	0.05	-	-0.55	-	0.24	-	0.21	0.99
Cwc15	910.62	-0.26	0.663	-0.37	0.593	-0.23	0.339	0.12	0.922	-0.04	0.927	0.07	0.994
Col5a3	5023	0.99	0.573	0.24	0.954	-	-	-	-	-	-	-0.07	0.998
Dnmt1	5367	0.31	0.859	-0.04	0.991	0.24	0.492	0.29	-	0.61	-	-0.45	0.983
Ppan	1698.78	0.69	0.502	1.04	0.316	0.8	0.048	-1.05	-	0.13	-	0.25	0.994
Angptl2	3339	0.23	0.89	0.73	0.647	-1.82	-	-1.53	-	-1.92	-	0.44	0.985
Cacna1e	5412.75	1.43	0.156	-0.45	0.897	1.09	-	0.64	-	1.02	-	0.56	0.99
Cacna1b	9655	1.26	0.39	0.41	0.834	-0.07	-	-2.25	-	0.03	-	-0.71	0.983
Trmt10a	3411.28	0.41	0.848	0.07	0.991	-0.36	-	-0.94	-	-0.05	-	-0.06	0.998
Etv1	3098.75	1.72	0.0039	0.5	0.666	-0.08	-	0.51	0.786	-0.45	-	-0.43	0.983
Kifc2	3193	0.46	0.644	0.18	0.915	0.37	-	-0.45	-	0.12	-	0.44	0.975
Psap	2607.1	-0.4	0.52	0.13	0.893	0.05	0.801	0.15	0.772	0.14	0.568	0.26	0.975
Ikbkg	4075.2	-0.66	0.34	-0.01	0.996	-0.28	0.289	0.24	0.789	-0.22	0.612	-0.1	0.994
Pax2	3089	-	-	-	-	-	-	-	-	-1.38	-	-	-
Wars2	4314.28	0.4	0.756	0.72	0.513	-0.05	0.925	0.04	0.993	0.66	-	0.09	0.997
Atn1	4433	-0.05	0.955	0	0.999	0.56	0.156	-0.64	0.458	0.35	-	0.39	0.975
Phb2	1104.9	0.09	0.901	0.47	0.475	-0.23	0.776	-0.64	0.049	-0.61	0.16	0.46	0.91
Ptpn6	2240.71	-0.29	0.834	-0.09	0.965	0.09	0.83	0.1	0.964	0.09	-	0.16	0.994
Eno2	1197.56	1.06	0.129	1.53	0.048	-3.13	-	-1.7	-	1.26	-	0.7	0.944
Emg1	1056.49	-0.51	0.452	0.72	0.163	0.21	0.357	-0.1	0.954	0.23	0.64	0.61	0.784
Lpcat3	1886.58	-0.83	0.239	-0.03	0.982	0.19	0.446	0.04	0.982	0.43	0.255	0.2	0.99
Atp6v1f	692.68	-0.59	0.302	-0.06	0.953	0.25	0.278	0.14	0.887	0.21	0.538	0.14	0.99
Il12b	1902.5	-0.77	-	-	-	-2.12	-	1.98	-	-	-	2	-
Clcn5	8266.49	0.08	0.941	-0.22	0.846	-0.21	0.582	-0.1	0.97	-0.08	0.882	-0.46	0.955
Clcn3	5044.73	-0.03	0.97	-0.15	0.86	-0.32	0.132	-0.04	0.973	-0.16	0.592	-0.29	0.974
Hif3a	4229.21	1.21	-	1.03	-	0.14	-	-0.6	0.217	-0.61	-	-1.51	-
Gpx5	1674	0.6	-	-2.9	-	-1.15	-	3.65	-	0.83	-	-1.53	-
Pde1c	4960.03	2.07	0.094	0.91	0.709	0.91	-	0.91	-	-0.08	-	-0.04	-
Utp20	3477.06	0.53	0.463	-0.17	0.904	0.16	0.757	-0.43	-	0.74	-	-0.6	0.853
Spic	1513.75	-	-	-	-	-	-	1.34	-	-0.66	-	-	-
9330159F19Rik	5681	1.12	0.394	-0.34	-	1.4	-	1.83	-	-0.49	-	0.47	0.994
Cul3	1791.49	-0.17	0.843	-0.64	0.311	-0.43	0.257	0.04	0.983	-0.03	0.962	-0.33	0.975
Sst	721	2.88	2.305e-13	1.21	0.484	-0.23	0.463	0.04	0.984	-0.02	0.978	-0.61	0.957
Il11	1949	-2.2	-	-0.79	-	3.09	-	1.42	-	2.35	-	1.75	-
Large1	3650.7	0.17	0.921	-0.1	0.966	0.09	-	0.02	0.997	0.26	-	-0.35	0.99
Ddx56	1956	0.22	0.857	0.96	0.077	0.12	0.636	-0.38	0.769	-0.09	-	0.47	0.955
Tmed4	1865.76	-0.41	0.556	0.04	0.975	0.04	0.865	0.04	0.976	-0.23	0.422	-0.18	0.984
Col26a1	1303.09	-	-	-2.02	-	1.73	-	-0.54	-	0.61	-	-2.7	-
Bid	2337.56	-0.72	0.352	-0.6	0.466	0.14	0.709	-0.03	0.993	0.14	-	0.08	0.994
Ralb	2289.96	-0.74	0.322	0	0.999	0.1	0.674	-0.28	0.433	0.06	0.866	0.12	0.993
Ppp1cc	1719.08	0.38	0.604	-0.49	0.406	-0.15	0.69	-0.07	0.968	0.28	0.604	-0.29	0.975
Dnajb11	1927	-0.66	0.218	-0.03	0.982	-0.07	0.781	-0.27	0.63	-0.04	0.9	0.25	0.981
Tbccd1	2025.49	0.3	0.795	0.62	0.571	-0.16	0.706	0.05	0.99	-0.69	-	0.19	0.994
Clec11a	2978	-0.16	-	0.65	-	0.97	-	0.15	-	0.75	-	0.44	-
Zfp324	4310.01	1.17	0.525	0.31	-	0.69	-	0.58	-	-0.61	-	-0.12	-
Gab2	6168	0.88	0.39	-0.08	0.973	-0.1	-	-0.36	0.867	-0.42	-	-0.56	0.975
Coro1c	3527.04	-0.87	0.05	-0.49	0.379	0.22	0.2	-0.1	0.907	-0.05	0.884	-0.22	0.983
Tax1bp1	3249.51	-0.61	0.083	-0.68	0.078	-0.11	0.539	0.11	0.863	-0.17	0.353	-0.06	0.994
Psg17	2100	-	-	-	-	1.38	-	-0.42	-	1.27	-	-	-
Psg19	1458.75	-	-	-	-	-	-	-0.58	-	-1.6	-	-	-
Ctse	2029.17	1.42	-	2.33	-	-0.71	-	-0.25	-	0.63	-	0.31	-
Ndrg2	1399.58	0.22	0.768	0.26	0.767	-0.18	0.584	0.02	0.99	-0.05	0.94	-0.09	0.994
Mettl17	1561.83	0.08	0.944	0.3	0.812	0.51	0.274	-0.37	0.843	0.43	-	0.61	0.923
Arhgef40	715.99	0.22	0.899	0.92	0.661	-0.19	-	-0.08	-	-0.48	-	0.62	0.987
Pnpla6	2029.39	-0.26	0.77	-0.74	0.145	0.12	0.744	0.18	0.92	-0.74	0.046	0.22	0.985
Mcoln1	1476.52	0.05	0.97	-0.96	0.118	0.21	-	0.36	0.825	0.52	-	-0.13	0.994
Arhgef18	5063.82	0.15	0.889	0.82	0.252	0.14	0.8	-0.38	0.788	0.19	-	0.84	0.748
Pkn2	5327.01	0.39	0.572	-0.23	0.8	-0.43	0.185	0.37	0.556	-0.48	0.233	-0.37	0.955
Cd33	2198.67	0.9	-	1.05	-	-	-	-	-	0.31	-	-1.16	-
Etfb	857.11	-0.39	0.536	-0.18	0.814	0.27	0.172	-0.03	0.974	0.21	0.383	-0.23	0.981
Nkg7	697.67	-0.4	-	2.62	-	-	-	-	-	-	-	2	-
Stxbp2	1439.77	-0.48	0.256	-0.38	0.617	0.23	0.259	0.1	0.931	0.3	0.388	0.24	0.983
Pcp2	797.14	1.76	-	1.14	-	2.57	-	-0.06	-	0.34	-	1.46	-
Sgce	3066	0.58	0.546	0.91	0.545	1.1	-	1.79	-	0.16	-	1.23	0.79
Chn2	1958.45	-0.61	0.435	-0.44	0.607	0.35	-	-0.21	0.941	-0.45	-	-0.39	0.971
Wwox	2056.7	-0.6	0.575	-0.05	0.984	0.04	0.951	-0.15	0.952	0.06	-	0.85	0.847
Slbp	1772.53	-0.04	0.965	0.35	0.601	-0.34	0.198	-0.01	0.999	-0.22	0.541	0.3	0.975
Tyr	6042	-	-	-2.8	-	1.89	-	0.38	-	-0.63	-	-2.31	-
Ghrhr	1814.33	-	-	2.07	-	2.6	-	-	-	-	-	-	-
Aqp1	2627	1.4	0.078	1.4	0.165	0.43	-	0.32	-	-0.1	-	-0.45	0.99
Arid3b	4171	-0.18	0.903	0.2	0.927	0.27	-	-0.46	0.846	0.71	-	-0.07	0.998
Cnn2	2460	0.25	0.788	-0.63	0.498	-0.13	0.799	-0.57	0.434	0.52	-	-0.49	0.955
Polr2e	1127.84	-0.29	0.794	0.72	0.166	0.34	0.105	0.05	0.98	0.2	0.658	0.3	0.983
Abca13	16011	-0.24	-	1.73	-	0.58	-	1.93	-	-0.07	-	1.46	-
Myo9b	7402	0.28	0.757	-0.11	0.951	0.38	0.39	-0.21	0.922	0.15	-	-0.01	0.999
Hdac9	6035.75	0.95	0.638	0.16	0.962	-0.34	-	-0.2	-	0.71	-	-0.26	0.994
Ly9	2098	-2.12	-	-	-	-	-	2.42	-	-0.46	-	3.35	-
Cd244a	2422	0.84	-	0.52	-	-0.18	-	0.96	-	0.99	-	-0.16	-
Adgre1	1604.6	1.46	-	1.3	-	-	-	-	-	1.78	-	-0.1	-
Mtfp1	1411	-0.31	0.832	0.11	0.958	0.78	-	-0.25	-	0.77	-	-0.03	0.998
Rab23	2135.81	0.64	0.634	-1.17	0.304	-0.24	-	-0.24	-	-0.59	-	-1.4	0.725
Rab11a	752.24	-1.18	0.04	-0.84	0.755	-0.99	0.368	-1.46	1.6828e-18	-0.99	0.353	0.82	0.983
Eif2b2	1222.63	-0.82	0.304	-0.43	0.61	0.59	0.032	0	1	0.55	0.267	0.01	0.998
Dlst	2570.36	-0.2	0.713	-0.12	0.89	0.09	0.725	-0.05	0.96	0.09	0.775	-0.03	0.998
Pgf	1570.67	-0.28	-	0.13	-	-0.89	-	-0.21	-	-0.26	-	-2.42	-
Ulk2	2972.84	0.26	0.811	-0.29	0.847	0.07	-	-0.07	0.987	-0.83	-	0.2	0.994
Ccl24	655.61	-1.37	-	-2.68	-	-0.25	-	1.34	-	-2.6	-	0.87	-
Dgkq	3568.5	-1.07	0.644	-0.55	0.619	0.37	-	-0.16	0.931	0.28	-	-0.32	0.985
Grap	919	-0.51	-	1.47	-	-	-	-	-	-	-	3.98	-
Pou1f1	2240	2.77	-	-	-	0.69	-	1.22	-	-0.44	-	0.63	-
Chmp2b	1809.62	0.19	0.794	-0.12	0.913	-0.45	0.094	-0.1	0.887	-0.19	0.404	-0.03	0.998
Plod3	3280	-1.28	0.171	0.68	0.616	0.32	0.451	-0.28	0.931	0.07	-	1.76	0.187
Ap1s1	1158.68	-0.3	0.645	-0.08	0.934	0.34	0.154	-0.12	0.884	0.02	0.958	-0.22	0.983
Mapk13	1258.62	-0.52	0.432	0.02	0.992	0.35	0.057	-0.21	0.619	0.09	0.741	-0.01	0.998
Srpk1	4042.41	-0.16	0.813	-0.2	0.768	-0.36	0.076	0.09	0.954	0.06	0.884	-0.02	0.998
Pax3	3271	-0.31	-	0.22	-	-0.59	-	-0.99	-	0.43	-	1.54	-
Lbr	3419.28	0.26	0.748	-0.09	0.949	-0.21	0.393	0.09	0.954	-0.18	0.685	-0.41	0.96
Crabp2	794.5	-	-	-	-	0.69	-	1.34	-	-	-	-	-
Nes	4465	1.21	-	-0.59	-	-3.09	-	-1.32	-	-	-	-1.31	-
Bcan	1424	0.32	-	0.6	-	0.69	-	-	-	-	-	0.4	-
Hapln2	1307	-	-	-	-	0.69	-	-	-	-0.47	-	-	-
Prcc	2099	-0.12	0.951	-0.36	0.867	-0.06	-	0.62	-	0.12	-	0.15	0.994
Rrnad1	1851.31	0.07	0.958	-0.21	0.913	0.61	-	0.14	0.956	-0.28	-	-0.45	0.983
Hdgf	2245	0.21	0.719	-0.14	0.872	-0.06	0.837	-0.11	0.922	0.22	0.578	-0.19	0.985
Slc25a18	1911	0.31	-	-	-	-	-	-0.47	-	-	-	0.93	-
Thop1	2605.69	-0.94	0.437	-0.48	0.714	0.85	0.016	-0.2	0.922	0.26	-	-0.13	0.994
Apba3	1594.29	-0.47	0.614	0.19	0.924	0.85	0.052	-1.01	0.045	0.18	-	0.82	0.819
Matk	1761	0.62	0.658	1.32	0.384	-0.66	-	0.21	-	-1.46	-	0.83	0.975
Pias4	2196.16	-0.43	0.58	0.08	0.97	-0.13	0.835	-0.63	0.387	0	-	-0.08	0.997
Map2k1	2357.34	-0.92	0.037	-0.66	0.236	-0.05	0.883	-0.22	0.456	-0.07	0.835	-0.07	0.994
Sgta	1943.59	-0.74	0.209	-0.02	0.986	0.35	0.105	-0.16	0.788	0.26	0.383	0.31	0.96
Nmrk2	1854	0.36	-	-1.04	-	0.69	-	-1.9	-	0.33	-	-1.44	-
Tmem242	948	-0.02	0.986	0.07	0.967	0.01	0.976	0.28	0.792	0.31	-	-0.07	0.997
Dtx2	2242.31	-0.29	0.872	-0.55	0.832	0.84	-	-0.12	-	0.43	-	0.59	0.983
Hspb1	916.5	0.57	0.753	-0.76	0.746	-2.1	-	-0.16	-	0.33	-	0.12	0.998
Rasa4	2484.99	0.51	0.699	0.93	0.255	0.28	0.588	-0.38	0.773	0.19	-	-0.29	0.99
Syt5	1750	0.72	0.519	0.62	0.627	2.08	-	-0.13	-	0.3	-	-0.01	0.999
Hnrnpa2b1	1507.21	0.08	0.892	-0.17	0.807	-0.42	0.036	0.12	0.876	-0.33	0.184	-0.21	0.983
Fxyd4	485.7	2.58	-	0.23	-	0.17	-	0	-	0.36	-	-1.6	-
Ccdc130	1389.78	0.26	0.844	0.47	0.786	-0.19	0.682	0.26	0.907	0.01	-	0.38	0.99
Mri1	2010.23	1.56	0.183	0	0.999	0.38	-	-0.4	-	1.79	-	-0.17	0.995
Prkacb	4260.74	0.64	0.467	-0.29	0.796	-0.37	0.369	0.08	0.973	-0.39	-	-0.16	0.994
Sgsh	1511.9	0.01	0.994	0.19	0.94	0.58	-	-0.8	-	-0.54	-	0.23	0.994
Chd5	6245	-0.72	0.655	-0.28	0.921	1.09	-	-0.55	-	-1.09	-	0.44	0.99
Cstb	603	-0.22	0.705	-0.55	0.276	-0.11	0.643	0.06	0.963	0.1	0.784	-0.42	0.903
Sh2b2	1993.2	0.31	-	0.22	-	2.2	-	1.98	-	-3.11	-	0.93	-
Pex5	3073.06	-0.28	0.789	-0.59	0.504	0.57	0.168	-0.29	0.887	0.6	-	-0.27	0.985
Jkamp	1205.07	-0.41	0.618	-0.34	0.729	-0.23	0.591	0.07	0.976	-0.01	-	0.27	0.983
Cd44	4376.71	0.92	0.128	0.93	0.106	-0.23	0.519	0	1	-0.39	-	-0.55	0.944
Slc1a2	3691.28	1.74	-	2.29	-	-0.28	-	3.16	-	2.14	-	-0.11	-
Eif2ak4	4906.25	1.12	0.207	0.41	0.796	-0.1	-	-0.19	-	-0.02	-	-0.48	0.983
Wdr1	2830.48	-0.89	0.013	-0.59	0.208	-0.03	0.903	-0.04	0.973	0.03	0.928	0.06	0.994
Slc2a9	2343.71	0.65	0.69	-0.48	0.846	0.18	-	0.34	0.922	0.71	-	-0.04	0.998
Ccn4	1709.5	-1.06	-	1.41	0.546	2.45	-	0.25	-	0.71	-	0.95	0.969
Ndrg1	2758.56	-0.16	0.816	-0.02	0.988	0.06	0.837	-0.15	0.633	0.08	0.812	-0.25	0.975
4930550C14Rik	2267.2	3.56	-	-0.29	-	-1.14	-	1.8	-	-0.7	-	-0.94	-
Man2b1	3384.16	-0.36	0.655	0.5	0.445	0.28	0.246	-0.1	0.948	0.36	0.393	0.51	0.91
Klf5	3316.94	0.54	0.317	-0.07	0.949	-0.54	0.003	0.04	0.964	-0.4	0.064	-0.2	0.983
Wdr83	1247.99	-0.12	0.914	-0.31	0.787	0.45	0.161	-0.12	0.954	0.15	-	0.18	0.99
Prdx2	1079.7	-0.13	0.856	0.06	0.956	0.11	0.591	0.05	0.954	0.1	0.739	-0.09	0.994
Polr2a	5751.78	-0.04	0.97	0.37	0.61	0.24	0.481	-0.37	0.544	-0.08	-	0.28	0.983
Shbg	998.5	-	-	-	-	-2.12	-	-	-	-	-	-	-
Senp3	1330.16	0.46	0.597	0.11	0.939	0.02	0.975	-0.35	0.789	0.18	-	-0.32	0.981
Corin	2789.43	-	-	-	-	-	-	1.63	-	0.24	-	-	-
Plekha8	6418.81	-0.15	0.846	-0.68	0.235	0.04	0.925	-0.16	0.876	0.19	0.604	-0.31	0.975
G6pc2	1167.5	-	-	-	-	0.69	-	-	-	-0.63	-	-	-
Spc25	825.17	-0.89	0.279	-0.13	0.948	-0.61	0.132	-0.05	-	0.39	-	0.56	0.945
Dnah2	8730.6	-0.81	-	0.27	-	2.09	-	0.78	-	0.63	-	-0.01	-
Ripk4	3591	-0.69	0.36	-0.82	0.366	0.37	0.177	0	1	0.34	0.428	-0.62	0.869
Ufd1	1298.06	-0.61	0.312	0.08	0.949	0.13	0.643	0.35	0.517	0.01	0.986	0.04	0.998
Zfp287	2116.53	1.43	0.435	0.29	-	0.06	-	-0.58	-	0.05	-	0.14	-
Prlr	7698.72	-0.84	0.382	0.48	0.584	-1.1	-	1.33	-	-0.74	-	1.25	0.534
Letm1	4877.81	-0.33	0.553	-0.17	0.835	-0.07	0.845	-0.11	0.942	0.53	0.154	0.17	0.99
Ubqln1	3437.75	0	0.999	-0.38	0.558	-0.21	0.463	-0.15	0.887	-0.11	0.815	-0.52	0.81
Fgfr4	3324	0.83	0.527	0.9	0.396	0	-	-4.16	-	0.18	-	-0.64	0.975
Cadm3	4207.95	0.4	-	1.26	-	0.69	-	2.68	-	0.02	-	1.45	-
Fcer1a	912	2.35	-	-	-	-	-	-	-	-	-	-	-
Txn2	1214.39	-0.33	0.616	0.37	0.464	0.27	0.121	0.04	0.973	0.19	0.477	0.13	0.99
Casp14	2200	-	-	-	-	-	-	0.38	-	-2.52	-	-	-
Slc1a6	1333.5	0.1	-	1.17	-	-	-	-0.58	-	-	-	1.13	-
Slc1a3	1734.08	4.24	0.0097	-0.74	-	-1.39	-	1.26	-	0.18	-	-0.86	-
Crbn	2132.58	-0.43	0.656	-0.29	0.78	-0.27	0.357	0.13	0.922	-0.23	0.489	-0.3	0.983
Il5ra	2910.81	0.31	-	-0.27	-	-0.14	-	0.26	0.922	0.22	0.692	0.3	-
Msh6	4251	0.09	0.953	-0.02	0.995	-0.43	-	-0.21	0.954	0.37	-	-0.09	0.997
Fbxo11	3753	0.52	0.542	0.01	0.995	-0.31	0.522	0.02	0.993	-0.05	-	0	1
Mlxipl	1917.72	0.59	0.596	0.68	0.47	0.19	0.652	0.09	0.973	0.08	0.899	-0.12	0.994
Tbl2	7488	0.71	0.665	1.13	0.4	0.4	0.34	-0.77	0.444	0.02	-	0.06	0.998
Bud23	1525.78	-0.1	0.925	0.39	0.583	0.54	0.032	-0.4	0.703	0.29	-	0.47	0.909
Nid1	6091	-0.51	0.597	0.11	0.968	-1.39	-	-1.75	-	2.18	-	0.92	0.757
Mcm5	2581.04	-1.04	0.508	2.01	0.034	0.36	0.16	-0.8	-	-0.07	-	2.15	0.226
Hmox1	1569	-1.11	-	0.65	0.791	0.01	0.972	0.22	0.782	0.31	-	0.54	0.99
Mprip	3469.61	0.26	0.64	0.31	0.709	0.15	0.597	-0.33	0.407	0.24	0.549	0.14	0.994
Cic	4732	-0.11	0.945	0.05	0.989	0.44	-	-0.58	0.864	0.77	-	-0.23	0.994
Pafah1b3	826.13	-0.49	0.507	-0.19	0.84	0.44	0.063	-0.12	0.922	0.19	0.659	0.22	0.985
Il27ra	2040.67	2.13	-	1.89	-	-1.24	-	0.43	-	1.99	-	-1.64	-
Prkaca	2276	-0.02	0.987	-0.11	0.948	-0.1	0.824	-0.18	0.924	0.21	-	0.33	0.983
Asf1b	1676.85	-0.65	0.741	1.07	0.345	0.08	0.846	0.43	-	0.04	-	0.32	0.99
Myl10	637.67	-	-	-	-	-	-	1.98	-	-	-	-	-
Ddx39a	1692.91	-0.94	0.132	-0.06	0.961	0.15	0.444	0.03	0.987	0.04	0.936	-0.01	0.999
Dnajb1	2996	0.13	0.889	0.35	0.642	0.32	0.278	-0.27	0.672	0.06	0.902	-0.02	0.998
Msh4	2478.25	-	-	-1.71	-	-2.07	-	-	-	1.84	-	-1.21	-
Usp40	3608.92	0.39	0.713	-0.35	0.688	-0.24	0.538	0.3	0.825	0.21	-	-0.32	0.975
Evx1	2877	-	-	-	-	0.38	-	-0.35	-	-1.23	-	-	-
Kbtbd4	2284.87	-0.49	0.7	0.45	0.757	0.07	0.881	-0.17	0.928	0.28	-	0.44	0.983
Celf1	6034.46	0.28	0.678	0.03	0.982	-0.33	0.221	0.15	0.932	-0.28	0.501	0.15	0.99
Ndufs3	988	-0.04	0.962	-0.02	0.991	0.09	0.712	-0.14	0.902	0.18	0.599	-0.06	0.994
Por	2494.53	-1.4	0.0093	-0.51	0.384	0.51	0.063	-0.26	0.121	0.54	0.011	0.1	0.994
Igf1r	6601.15	0.51	0.576	0.43	0.764	-0.09	0.88	-0.44	0.857	0.64	-	0.46	0.983
Insr	6669.27	0.59	0.28	0.07	0.958	0.26	0.48	-0.32	0.741	-0.01	0.986	-0.39	0.955
Fcer2a	1140.88	-	-	1.66	-	-2.16	-	-0.58	-	-	-	-	-
Cyp2a5	957.8	0.22	-	-	-	-	-	-	-	-	-	2	-
Atp4a	2167	3.8	-	3.11	-	1.59	-	-	-	1.2	-	-	-
Trim28	1422.06	-0.15	0.874	0.31	0.746	0.51	0.056	-0.39	0.662	0.62	-	0.02	0.998
Ube2m	937.38	-0.17	0.831	-0.42	0.654	0.37	-	-0.04	0.993	-0.24	-	-0.2	0.99
Adcy9	4457	-0.16	0.903	0.6	0.637	0.25	-	0.11	0.975	0.35	-	0.45	0.983
Mef2c	6088	1.9	0.018	0.46	0.854	-0.75	-	0.47	-	3.3	-	-0.59	0.983
Ctr9	3008.23	0.42	0.655	-0.05	0.98	-0.34	0.226	-0.08	0.957	-0.13	0.773	-0.87	0.661
Eif4g2	3060.65	-0.09	0.893	-0.21	0.8	-0.49	0.0054	-0.03	0.977	-0.32	0.199	-0.21	0.983
Irag1	5241	0.33	0.748	0.45	0.746	-0.02	-	-0.54	-	0.68	-	0.78	0.806
Pcyt1a	3989.82	-0.56	0.308	-0.8	0.086	0.13	0.682	-0.04	0.98	0.21	0.635	-0.11	0.994
Zfp592	2943.18	0.84	0.35	0.56	0.514	0.49	0.288	-0.44	0.949	0.3	-	-0.46	0.969
Psmd4	1311.65	-0.53	0.218	-0.44	0.483	0.27	0.178	-0.23	0.724	0.11	0.724	-0.08	0.994
Tmod4	869.17	1.02	-	-0.05	-	-0.2	-	0.55	-	2.5	-	-0.77	-
Insrr	4694	2.48	0.036	2.06	0.58	0.86	-	-0.01	-	-2.11	-	-0.9	-
Cabp5	1166.67	-	-	-	-	-1.24	-	-0.58	-	-0.85	-	-	-
Snx6	1693.97	-0.08	0.926	-0.35	0.624	-0.63	0.0084	0.3	0.517	-0.31	0.343	-0.11	0.994
Mthfd2	2085	-0.19	0.921	1.19	0.2	0.01	0.978	0	1	-0.03	-	1.1	0.81
Kit	4324.88	1.79	0.0056	0.88	0.397	0.02	-	-0.58	0.879	-0.53	-	-1.13	0.81
Tomm40l	2132.8	-0.31	0.771	-0.13	0.925	0.5	0.072	0.29	0.819	0.4	-	0.51	0.927
Nr1i3	1655.65	-3.96	0.041	-4.04	0.0037	0.17	-	0.1	0.965	0.07	-	0.06	0.998
Apoa2	458	-2.75	-	-1.98	-	-0.17	-	0.62	-	1.34	-	-0.52	-
Pan2	3807.22	0.25	0.72	0.62	0.359	0.06	0.88	-0.05	0.983	-0.05	-	0.49	0.927
Cs	2926.87	-0.46	0.438	0.17	0.819	0.06	0.759	0.01	0.991	0	0.998	0.05	0.997
Ampd3	4029.09	0.21	0.784	0.2	0.841	-0.29	0.388	0.63	0.338	-0.24	-	-0.07	0.994
Bcas2	1361.36	-0.11	0.88	0.04	0.981	0.03	0.903	-0.03	0.985	-0.04	0.937	0.08	0.994
Sh2d1a	2269	0.88	-	-1.42	-	0.09	-	0.24	-	0.29	-	0.33	-
Ctcf	3260.36	0.58	0.39	-0.12	0.923	-0.38	0.204	-0.03	0.986	0.07	0.912	-0.3	0.98
Pard6a	1134.15	0.33	0.839	0.69	0.617	0.12	-	-0.18	0.956	0.02	-	-0.11	0.997
Agrp	689.67	0.25	-	-2.8	-	-1.24	-	-2.06	-	0.33	-	0.86	-
Pvalb	965	-	-	-	-	-	-	-	-	0.33	-	-	-
Tfap4	2247	-0.11	0.943	0.63	0.582	0.79	-	-0.09	-	-0.11	-	0.3	0.99
Ranbp1	949.47	-0.32	0.677	0.64	0.267	-0.53	0.043	-0.48	0.452	-0.52	0.233	0.79	0.661
Cd247	822	-1.14	-	-1.9	-	2.85	-	-2.98	-	0.72	-	-0.29	-
Rfx5	4139	0.24	0.913	-0.85	0.524	-0.46	-	0.18	-	-0.66	-	-1.05	0.91
Psmb4	938.22	0.12	0.874	-0.49	0.349	0.35	0.126	-0.35	0.502	0.19	0.659	-0.28	0.975
Mmp8	2425	-	-	-	-	1.47	-	-0.04	-	-1.85	-	-	-
Slc30a4	5458	-0.3	0.58	-0.53	0.294	-0.33	0.313	-0.03	0.985	-0.18	0.689	-0.48	0.853
Sqor	1792.15	-0.77	0.124	-0.27	0.644	0.08	0.649	0.07	0.913	0.08	0.741	0.03	0.998
Bloc1s6	1734.34	-1.06	0.086	-0.09	0.952	-0.35	0.275	0	1	-0.04	0.937	-0.1	0.994
Metap1	2710.43	0.23	0.78	0.07	0.959	-0.13	0.654	-0.03	0.989	-0.37	0.432	-0.04	0.998
Gpr108	2078.98	-0.54	0.438	0.04	0.975	0.39	0.083	-0.09	0.931	0.41	0.129	0.13	0.994
Tnfsf14	1847	-	-	-	-	-	-	2.42	-	0.33	-	-	-
Gata6	3001.38	0.65	0.503	0.16	0.92	-0.3	-	0.01	1	-0.38	-	0.01	0.999
Rsl1d1	1879.4	0.31	0.699	0.57	0.398	-0.48	0.082	0.15	0.922	-0.42	0.315	0.32	0.983
Cnga2	3064	-	-	-	-	-2.51	-	0.49	-	-0.78	-	-	-
Apc	10835.1	0.56	0.377	-0.16	0.876	-0.52	0.057	0.15	0.906	-0.1	0.834	-0.28	0.977
Reep5	956.98	0.72	0.331	0.63	0.427	0.74	0.005	0.04	0.985	0.78	-	-0.74	0.859
Ergic3	1197.07	-0.63	0.216	0.12	0.891	0.4	0.053	0.08	0.916	0.25	0.311	0.08	0.994
Uqcc1	1571.49	-0.86	0.133	0.32	0.704	0.12	0.715	0.18	0.918	-0.34	-	0.72	0.54
Spo11	1805.6	0.1	-	-	-	-	-	1.34	-	-	-	1.13	-
Ncoa2	3359.38	0.09	0.942	-1.06	0.021	0.2	0.582	0.45	0.328	-0.08	0.902	-0.39	0.969
Prl4a1	876	-	-	-	-	-	-	-	-	0.33	-	-	-
Nr2c2	3825.65	0.32	0.629	0.1	0.941	-0.43	0.275	-0.01	0.998	-0.05	-	-0.03	0.998
Nr2c1	3084.69	-0.32	0.818	0.71	0.535	-0.52	-	-0.39	0.843	-0.18	-	0.22	0.994
Smpd4	2531.65	0.02	0.991	0.24	0.913	-0.32	0.442	0.24	0.948	-0.16	-	0.42	0.983
Pex1	3084.09	0.66	0.617	-0.25	0.88	0.28	0.569	0.36	0.857	-0.26	-	0.25	0.99
Otx1	771	-	-	-	-	1.38	-	-1.32	-	-0.77	-	-	-
Kctd20	3013.48	-0.47	0.524	-0.37	0.692	0.09	0.809	-0.3	0.84	0.06	0.926	-0.25	0.988
Itgae	3825	-1.31	-	0.21	-	-2.14	-	2.81	-	1.27	-	-0.55	-
Ctns	2475.74	-0.27	0.787	-0.12	0.949	-0.22	0.558	0.01	0.998	0.22	-	0.29	0.984
P2rx5	1491.67	0.4	-	-3.98	-	-1.24	-	-0.58	-	0.33	-	-1.74	-
Shpk	2808	-0.48	0.648	0.1	0.956	0.12	-	-0.49	0.602	-0.01	-	0.12	0.994
Trpv1	2667	3.58	-	-2.36	-	1.19	-	0.02	-	0.79	-	-1.87	-
Ephb3	3510.45	-0.63	0.763	0.87	0.651	0.95	-	0.48	-	0.32	-	0.56	0.99
Tuft1	2555	-0.05	0.948	-0.1	0.94	-0.45	0.065	-0.08	0.922	0.19	0.532	-0.33	0.971
Rcn1	2464	0.94	0.599	0.69	-	-1.24	-	1.27	-	2.86	-	0.81	-
Dnase1	692.38	-0.35	-	1.88	-	2.83	-	-1.87	-	1.47	-	2.71	-
Trap1	2320	-0.32	0.658	0.06	0.963	0.04	0.889	0.09	0.97	0.22	0.62	0.32	0.969
Naa60	2139.39	-0.75	0.107	-0.04	0.975	0.06	0.83	-0.08	0.952	-0.13	0.727	0.2	0.983
1700037C18Rik	2592	1.3	0.618	0.49	0.843	0.96	-	-0.18	-	1.89	-	-1.31	0.955
Ankrd13d	2131	0.72	0.8	-0.08	-	-0.88	-	-2.77	-	-0.64	-	0.03	-
Tyrp1	1053	3.32	-	-	-	-1.77	-	1.69	-	0.24	-	0.93	-
Tpr	2945.05	0.69	0.181	-0.4	0.693	0.1	0.773	-0.31	0.406	0.01	0.981	-0.15	0.994
Pdc	1617.5	-	-	-2.45	-	1.49	-	3.25	-	2.41	-	-1.95	-
Odr4	1728.34	-0.33	0.637	0.19	0.894	-0.33	0.239	0.34	0.579	-0.13	0.805	0.02	0.998
Prg4	1869	2.45	-	0.29	-	-3.33	-	1.11	-	-2.47	-	-0.33	-
Dhx34	3531.05	0.13	0.949	0.41	0.855	0.81	-	-0.29	-	1.41	-	0.74	0.971
Kptn	1453.56	-0.3	0.781	0.47	0.717	0.09	0.853	-0.48	0.783	0.07	-	0.61	0.944
Napa	1572.42	-0.64	0.432	0.1	0.921	0.53	0.0049	-0.11	0.888	0.02	0.954	0.19	0.983
Sra1	849.34	-0.67	0.138	-0.49	0.386	0.2	0.295	0.12	0.861	0.26	0.371	-0.08	0.994
Calcoco2	1294.5	-	-	-	-	1.47	-	-0.03	-	2.63	-	-	-
Atp5g1	608.34	-0.4	0.496	0.09	0.92	0.38	0.032	-0.16	0.75	0.39	0.094	0.15	0.99
Snf8	1100.44	0.04	0.973	-0.03	0.991	-0.22	0.643	-0.56	0.411	-0.36	-	0.21	0.99
Tbcb	942.43	-0.39	0.514	-0.34	0.624	0.26	0.239	0.07	0.954	0.24	0.496	0.01	0.999
Inpp5k	2418.32	-0.05	0.968	-0.17	0.906	0.09	0.802	-0.06	0.979	-0.12	0.799	-0.28	0.983
Crkl	5042	0.04	0.973	0.07	0.965	-0.01	0.975	-0.09	0.968	0.17	-	0.06	0.998
Upk3bl	1119	-	-	-	-	1.38	-	-	-	0.23	-	-	-
Eps8l1	664.26	2.22	0.223	0.97	0.739	0.38	-	-0.69	-	-0.87	-	-0.02	0.999
Clint1	3554.27	-0.22	0.719	-0.19	0.805	-0.13	0.657	-0.25	0.754	-0.1	0.812	-0.06	0.995
Prss16	2155	-3.11	-	-1.45	-	-0.01	-	-0.5	-	1.34	-	3.17	-
Cdkal1	2278.69	0.79	0.381	0.39	0.735	-0.62	0.096	0.01	0.998	-0.12	-	-0.09	0.997
Rhox6	1010	-	-	-4.41	-	-	-	-	-	-	-	-3.93	-
Cdcp3	8578	-	-	-	-	-	-	2.16	-	0.88	-	-	-
Htra1	1222	0.84	0.467	-0.72	0.556	-0.36	-	0.29	-	1.81	-	-0.37	0.99
Zbtb17	2188.59	0.5	0.644	-0.22	0.913	0.35	0.485	0.11	0.973	0.16	-	0.11	0.997
Clcnkb	1428	1.2	-	-	-	1.38	-	-	-	0.33	-	0.93	-
Fam131c	1433	-	-	-1.49	-	-	-	-0.58	-	-	-	-1.95	-
Fblim1	2307.1	0.02	0.984	0.03	0.984	-0.15	0.666	-0.2	0.902	-0.03	-	0.24	0.983
Hspb7	2769	0.52	0.675	0	0.999	-	-	-0.58	-	-1.6	-	0.11	0.997
Epor	1210	1.49	-	-2.3	-	-	-	-1.57	-	-	-	-1.05	-
Ccdc159	963	0.91	-	0.63	-	-0.54	-	-0.84	-	2.15	-	-0.28	-
Mob1b	7868.41	-0.43	0.502	-0.23	0.796	-0.96	0.0098	-0.18	0.828	-0.49	0.159	0.14	0.994
Atp6v1b1	1078.33	-	-	-	-	1.43	-	-1.5	-	1.24	-	-	-
Atp6v1b2	2466.63	-0.13	0.867	0.04	0.978	0.18	0.427	0	1	0.32	0.311	-0.19	0.99
Eps15l1	2649.57	0.56	0.46	0.19	0.862	0.08	0.823	-0.14	0.924	-0.26	0.599	-0.06	0.997
Tep1	3380.85	0.17	0.949	-0.32	0.654	0.32	0.401	-0.19	0.907	0.4	0.353	-0.18	0.994
Ttc5	1911.89	-0.11	0.896	0.17	0.861	0.08	0.775	-0.01	0.997	0.21	0.628	0.03	0.998
Osgep	1055.32	-0.07	0.951	-0.04	0.983	0.45	0.158	-0.24	0.914	0.18	-	-0.04	0.998
Aamp	1800.53	-0.39	0.51	0.02	0.99	0.41	0.021	-0.01	0.995	0.1	0.762	0.02	0.998
Tmbim1	2376.73	-1.16	0.027	-0.74	0.087	0.09	0.648	-0.1	0.863	0.18	0.448	-0.16	0.99
Arpc2	1428.58	-0.45	0.385	-0.26	0.667	-0.15	0.407	0.02	0.983	0.01	0.956	0.03	0.998
Kmt2b	2352.02	0.37	0.669	-0.02	0.993	-0.35	0.522	-0.49	0.741	0.56	-	0.02	0.998
Zbtb32	1261.25	-0.28	0.908	0.71	0.772	0.34	-	-0.28	-	0.61	-	-0.01	1
Etv2	1048	-	-	-	-	-	-	-	-	-1.6	-	-	-
Upk1a	1421	0.06	0.969	0.61	0.505	0.44	0.235	-0.08	0.973	0.44	-	0.29	0.99
Tmem147	809.13	-0.25	0.734	0.13	0.902	0.26	0.395	-0.31	0.843	0.1	-	0.28	0.975
Rps9	756.41	0.3	0.479	0.27	0.703	0.08	0.648	0.02	0.977	0.13	0.576	0.04	0.998
Tfpt	958.03	0.57	0.64	-0.51	0.735	0.63	-	-0.68	-	-0.16	-	-0.27	0.99
Susd2	3051.75	-1.11	0.459	0.33	0.876	1.38	-	2.15	-	-2.47	-	0.85	0.967
Ggt5	4410	-0.06	-	0.12	-	-1.04	-	-0.67	-	-0.86	-	0.4	-
Ggt1	869.85	-2.75	0.153	-0.26	0.907	-2.72	-	1.34	-	-0.92	-	1.79	0.927
Crip2	1183.37	0.87	0.284	0.34	0.77	0.27	-	0.58	-	-0.27	-	0.03	0.998
Crip1	453.73	-0.93	0.03	-0.93	0.0037	0.42	0.088	0.22	0.755	0.26	0.239	-0.05	0.997
Cbfa2t3	6885.84	1.06	0.367	1.31	0.185	-0.03	-	-0.87	-	-0.76	-	-0.47	0.99
Fbln1	2273	-0.17	0.933	0.23	0.937	-0.55	-	-1.41	-	-0.19	-	0.29	0.992
Pgrmc1	1857	-0.32	0.514	-0.28	0.67	-0.16	0.485	-0.05	0.958	-0.19	0.488	0.07	0.994
Gcat	1068.47	-1.1	0.294	0.17	0.92	0.31	0.383	-0.58	0.825	0.17	-	0.5	0.955
Tek	3435	0.49	-	-0.17	-	0.69	-	-	-	-	-	0.98	-
Mpl	2934	-	-	-	-	0.69	-	1.34	-	-0.1	-	-	-
Elovl1	1309.64	-0.98	0.14	-0.24	0.777	0.45	0.025	-0.08	0.931	0.37	0.129	0.18	0.99
Med8	1139.97	-0.5	0.505	0.07	0.953	0.06	0.865	0.05	0.976	-0.09	0.835	0.17	0.99
Hyi	902.81	1.29	0.079	0.89	0.556	0.1	-	0.31	-	0.35	-	0.27	0.994
Cdc20	995.89	-0.91	0.5	0.79	0.564	0.39	0.273	-0.37	-	-0.36	-	0.02	0.998
Adamts4	3761	1.63	-	1.2	-	-0.23	-	0.39	-	0.41	-	1.07	-
Nectin4	3360.67	-0.88	-	-0.61	-	-0.27	-	0.41	-	3.53	-	0.31	-
Pfdn2	974.73	-0.07	0.95	-0.2	0.866	0.16	0.673	-0.14	0.954	0.11	-	0.23	0.99
Rnf114	2212.92	-0.33	0.641	-0.16	0.863	0.12	0.624	-0.26	0.466	0.08	0.833	-0.22	0.983
Steep1	3354.14	0.29	0.772	-0.14	0.923	-0.37	0.229	0.21	0.913	-0.51	-	-0.52	0.948
Neurl1a	4034	1.77	0.172	0.51	0.801	-0.19	-	0.5	-	1	-	-1.03	0.969
Srm	1338	-0.03	-	0.4	-	0.53	-	-2.09	-	1.52	-	0.55	-
Epha2	3913	-1.16	0.288	-1.11	0.144	0.26	0.527	-0.41	0.328	0	0.997	-0.72	0.854
Rbm14	3251.37	0.01	0.989	-0.05	0.98	0.64	0.029	0.15	0.931	-0.1	-	-0.17	0.993
Actn3	1934.5	0.6	-	-2.24	-	-	-	-1.54	-	0.33	-	-2.82	-
A530013C23Rik	2218.33	1.96	-	-	-	2.71	-	0.54	-	-0.63	-	0.93	-
Zdhhc24	2373.25	-0.78	0.453	-0.15	0.936	0.53	-	-0.36	0.849	-0.01	-	0.16	0.994
Bbs1	2923.42	2.69	-	1.73	-	-2.01	-	1.52	-	-1.35	-	-0.31	-
Slc34a3	813.29	-	-	-	-	-	-	1.34	-	-	-	-	-
Ndor1	1197.41	-0.41	0.785	0.41	0.825	0.11	-	-1.38	-	-0.74	-	0.16	0.994
Nsmf	1891.74	-0.47	0.526	-0.02	0.992	0.31	0.537	-0.29	0.887	0.78	-	0.62	0.892
Prl7a1	1283	-	-	-	-	0.69	-	0.65	-	1.83	-	-	-
Pdk1	4940.84	0.24	0.79	0.15	0.92	-0.01	0.985	-0.08	0.949	0.08	-	-0.13	0.994
Ptbp1	2450.76	0.17	0.813	0.13	0.896	0.37	0.066	-0.39	0.281	0.15	0.689	-0.18	0.99
Mvd	1756	-1.65	0.0092	0.47	0.601	0.79	0.0046	-0.58	0.039	0.36	-	0.88	0.645
Cyba	744	-0.51	0.425	-0.11	0.92	0.24	0.406	-0.21	0.773	0.21	0.664	0.09	0.994
Itih3	3302	1.36	-	-0.92	-	-	-	-3.06	-	-0.37	-	-0.03	-
Stimate	2162.22	-0.72	0.677	-0.31	0.872	0.53	-	-0.16	-	0.11	-	-0.14	0.995
Sfmbt1	5498.17	-0.04	0.983	-0.62	0.674	-0.26	-	0.13	-	-0.88	-	-0.66	0.955
Ihh	2415.48	-0.79	0.21	-0.77	0.334	0.56	0.197	-0.51	0.363	-0.09	-	-0.03	0.998
Prkag3	1950.33	-1.28	-	-	-	-	-	-0.58	-	-	-	2.51	-
Cryba2	736.81	-	-	1.14	-	1.44	-	-0.1	-	-0.13	-	-	-
Atp7b	6505	-0.72	-	0.2	-	0.46	-	0.19	-	-0.31	-	0.17	-
Rundc3a	1878	1.42	0.305	0.47	0.878	0.02	-	-0.68	-	1.39	-	0.24	0.994
Slc4a3	6227	0.64	0.744	-0.79	0.779	-0.32	-	0.1	-	0.93	-	-1.12	0.92
Cdt1	2189	-0.61	0.819	-0.16	0.957	-0.04	-	-0.51	-	0.41	-	-0.5	0.99
Runx1t1	5783	0.04	0.982	-1.69	0.214	0.51	-	-0.8	-	0.45	-	0.15	0.995
Snai3	1628	-0.63	-	0.36	-	1.63	-	-0.33	-	-0.3	-	-0.19	-
Aprt	689.55	-0.27	0.739	-0.34	0.594	0.31	0.098	-0.05	0.957	0.43	0.157	-0.42	0.927
Gtf2h1	2271.48	-0.39	0.636	-0.22	0.846	-0.3	0.422	0.28	0.843	-0.18	-	0.13	0.994
Hfe	3572	1.07	0.213	0.29	0.891	-0.27	-	0.45	-	-0.08	-	-0.3	0.992
Abhd1	1352	-0.72	0.483	0.12	0.956	-0.21	-	0.25	-	0.43	-	0.64	0.941
Slc5a6	2466.51	-0.46	0.798	0.64	0.733	0.2	0.649	0.43	0.895	-0.72	-	0.43	0.99
Tcf23	4116	-0.78	0.57	-1.68	0.094	0.1	-	-0.07	-	-0.1	-	-0.63	0.968
Nphs1	1987	-0.72	-	0.16	-	1.26	-	-0.21	-	-0.06	-	1.63	-
Aplp1	2343	0	1	0.05	0.98	0.19	-	-0.14	0.952	0.45	-	0.17	0.994
Qrich1	2601.37	0.13	0.876	0.11	0.929	0.19	0.541	0.01	0.999	0.12	0.824	0.18	0.99
P4htm	1841	0.52	0.753	-0.56	0.816	0.68	-	-0.39	-	0.51	-	-0.31	0.994
Usp19	2012.79	0	0.997	0.62	0.398	0.41	0.301	-0.55	0.544	-0.41	-	0.77	0.698
Pola1	4303.64	-0.55	0.78	0.36	0.92	-0.33	-	0.23	-	-0.22	-	0.72	0.983
Cdc42	2092.54	-0.32	0.457	-0.31	0.618	-0.26	0.148	0.19	0.528	-0.25	0.222	-0.28	0.969
Pknox1	3485.16	-1.1	0.194	0.23	0.877	0.24	0.582	0.03	0.995	0.07	-	0.58	0.955
D130043K22Rik	4827	0.54	0.766	-0.99	0.521	-0.01	-	-0.48	-	0.03	-	-0.75	0.967
Gmnn	963	0.34	0.717	-0.17	0.916	0.02	0.972	0.33	0.856	0.04	-	-0.06	0.997
Acot13	721	-0.27	0.699	-0.26	0.771	0.15	0.618	0.14	0.908	0.21	0.7	0.29	0.976
Zfp184	1377.01	2.85	-	-0.75	-	1.31	-	-0.21	-	0.7	-	-1.21	-
Cyp27b1	1777.33	-0.24	-	0.22	-	1.93	-	-	-	-	-	1.46	-
Cdk4	973.87	0.14	0.88	0.88	0.137	0.47	0.021	-0.21	0.899	0.1	0.833	0.21	0.99
B4galnt1	2395	-0.46	0.481	0.52	0.35	0.46	0.076	-0.47	0.4	-0.22	-	0.5	0.847
Mettl1	1477.88	0.46	0.732	0.92	0.411	0.07	0.897	-0.44	-	0.85	-	0.27	0.993
Tspan31	1536.21	-0.54	0.331	-0.08	0.947	-0.11	0.648	0.27	0.549	-0.19	0.531	-0.18	0.99
Kif5b	3849.17	-0.04	0.964	-0.28	0.704	-0.61	0.027	-0.38	0.0063	-0.61	0.041	0.1	0.994
Saal1	2671.66	-0.35	0.769	-0.28	0.836	-0.06	0.884	0.27	0.879	-0.18	-	-0.57	0.946
Tph2	2626	3.31	-	-	-	-	-	-1.54	-	-2.25	-	-	-
Krt23	1565	0.94	0.69	2.65	0.165	0.14	-	0.75	-	-0.62	-	1.46	-
Cnp	2336.9	-0.07	0.963	0.14	0.921	0.6	0.031	-0.35	0.843	0.4	-	-0.03	0.998
Odad4	4264.43	0.04	-	0.01	-	-1.34	-	-0.61	-	1.2	-	1.01	-
Sulf2	4350.16	-1.07	0.169	-0.51	0.659	0.13	0.732	-0.35	0.885	-0.27	-	0.45	0.971
Sod2	2368.15	-0.04	0.966	-0.04	0.982	0.34	0.098	0.22	0.736	0.44	0.049	0.23	0.983
Tmco6	1346.2	-1.12	0.262	0.38	0.86	-0.21	-	-0.24	0.942	-0.34	-	1.14	0.847
Stambp	2222.29	-0.21	0.812	-0.3	0.779	-0.2	0.5	0.4	0.459	-0.19	0.689	0.11	0.994
Ezh1	3801.03	-0.13	0.887	-0.12	0.921	-0.26	0.421	-0.06	0.956	0	0.997	-0.28	0.983
Hap1	2755.32	1.34	0.254	0.69	0.783	1.12	-	-0.54	-	0.82	-	0.09	0.998
P3h4	2178	0.29	-	1.29	0.461	0.18	-	0.22	-	0.04	-	-0.61	0.99
Ctnnb1	1453.59	-0.04	0.956	-0.29	0.582	0.04	0.853	0.03	0.973	0.16	0.435	-0.04	0.997
Eif1b	1035	0.33	0.738	-0.09	0.957	-0.63	-	-0.06	0.983	0.19	-	0.05	0.998
Chrd	2708.6	0.89	-	1.39	-	1.97	-	-1.32	-	2.46	-	2.21	-
Psmd2	2853.7	-0.28	0.647	-0.15	0.878	0.15	0.447	-0.08	0.931	0.04	0.89	-0.17	0.99
Syngr3	1965	1.02	0.159	0.45	0.773	-0.14	-	-4.2	-	0.58	-	-0.09	0.997
Vars	2338.25	-0.39	0.677	0.21	0.863	0.59	0.099	-1.09	0.098	-0.26	-	0.36	0.975
Vwa7	4313	1.12	-	-1.9	-	-0.03	-	0.13	-	1.28	-	-1.68	-
Hspa1l	2472	-1.47	-	3.74	-	-3.42	-	2.81	-	2.79	-	4.62	-
Slc44a4	2265.33	-0.87	0.046	-0.26	0.685	0.16	0.337	0.05	0.946	0.23	0.328	0.12	0.99
Msh5	2528.42	1	-	-1.23	-	-1.31	-	1.63	-	0.68	-	-1.48	-
Abhd16a	1895.84	0.03	0.981	-0.19	0.844	0.78	0.0047	-0.47	0.199	0.59	0.028	-0.17	0.99
Neu1	2610.1	-0.5	0.48	0.3	0.654	0.47	0.052	-0.41	0.035	0.42	0.039	0.12	0.992
Ddah2	915	0.76	0.594	-0.81	0.61	0.21	-	-2	-	1.59	-	-0.74	0.973
Clic1	1457.42	-0.99	0.049	-0.49	0.344	0.12	0.462	0.02	0.975	0.22	0.195	-0.05	0.997
Lsm2	759.44	-0.46	0.837	0.27	-	0.13	-	-1.12	-	-0.33	-	0.49	0.99
Pole	5895.17	-1.35	-	2.02	0.261	0.01	-	1.24	-	0.54	-	1.31	-
Atp1a2	2190	0.82	0.362	0.47	0.787	1.38	-	-2.43	-	0.23	-	0.67	0.955
Atp1a4	1896	-	-	0.22	-	-	-	-	-	-	-	-	-
Casq1	1110	-2.58	-	1.52	-	-	-	-	-	1.19	-	5.09	-
Stx1a	2165.74	0.42	0.792	0.3	0.921	0.55	-	-0.15	-	0.37	-	0.4	0.99
Ceacam9	930	-	-	-	-	1.47	-	-0.58	-	0.33	-	-	-
Zfp775	4083	-0.89	0.634	-0.58	0.824	-0.79	-	0.15	-	0.01	-	0.97	0.969
Scube2	2634.6	0.01	0.997	-0.6	0.856	-2.1	-	2.23	-	-1	-	0.6	0.983
Mrpl49	1565.66	0	0.997	0.11	0.937	0.12	0.729	0.13	0.949	0.05	-	0.08	0.994
Dennd2c	2143.25	2.07	-	1.95	-	0.14	-	0.09	-	0.17	-	0.74	-
Mark3	2123.33	1.06	0.096	0.04	0.982	0.35	0.294	-0.14	0.92	0.22	0.698	0	0.999
Gatad1	2527.02	-0.28	0.706	0.31	0.703	-0.2	0.33	-0.11	0.904	-0.01	0.984	0.55	0.847
Pcdha10	5359	0.42	-	0.91	-	-2.74	-	-	-	-	-	-0.64	-
ENSMUSG00000007457	1603	-	-	0.22	-	1.73	-	-0.37	-	1.19	-	-	-
M6pr	2527.06	-0.37	0.495	0.22	0.735	-0.02	0.926	0.05	0.964	-0.14	0.604	0.21	0.983
Lrrc8a	4224.88	-0.23	0.783	0.24	0.784	-0.05	0.845	0	1	-0.04	0.917	0.26	0.983
Mc5r	3996	2.11	-	-1.71	-	3.41	-	-0.79	-	2.26	-	-1.21	-
Ppp2r1a	2359.16	-0.16	0.804	-0.13	0.883	0.18	0.313	-0.06	0.932	0.08	0.739	-0.2	0.983
Fance	607.22	-0.32	0.896	0.59	0.862	0.18	-	-0.18	-	0.6	-	1.11	0.975
Tinf2	2478.12	-0.48	0.599	-0.31	0.796	0.34	0.494	-0.01	1	0.17	-	0.1	0.994
Tssk4	1420	0.41	-	1.74	-	1.47	-	-0.15	-	0.28	-	0.96	-
Hapln4	3648	2.35	-	1.78	-	0.69	-	2.29	-	-1.6	-	-1.87	-
Dus3l	2269.86	-0.09	0.941	1.36	0.05	0.58	0.095	-0.06	0.985	-0.2	-	0.84	0.874
Gtpbp3	2109	-0.52	0.716	0.75	0.662	-0.44	-	-1.05	-	0.95	-	1.33	0.684
Tgfbr1	5312.5	0	0.998	0.62	0.563	-0.13	-	-0.05	0.989	-0.49	-	0.34	0.99
Homer1	4367.13	0.38	0.788	0.29	0.886	-0.72	-	0.04	0.989	-0.18	-	-0.16	0.994
Rad51c	3944	-1.82	-	0.04	-	0.25	-	-0.83	-	0.48	-	-0.2	-
Gabrb2	3989	4.53	-	-	-	0.01	-	3.57	-	0.46	-	-	-
Cav1	2036.45	0.47	0.515	-0.57	0.357	-1.45	-	-0.27	0.931	-0.12	-	0.08	0.994
Arpp19	733.5	0.16	0.844	-0.58	0.246	-0.47	0.091	0.01	0.998	-0.32	0.423	-0.35	0.955
Bcl2l1	2338.85	-0.61	0.308	-0.19	0.853	0.2	0.346	-0.3	0.338	0.02	0.956	0.07	0.995
Khsrp	3978	-0.18	0.839	0.37	0.715	-0.07	0.893	-0.41	0.762	-0.14	-	0.48	0.955
Dio2	6415	-1.91	-	-3.03	-	0.58	-	-1.56	-	1.61	-	-0.69	-
Ccdc124	1356	-0.3	0.711	-0.06	0.96	0.4	0.071	-0.31	0.58	0.36	0.256	0.15	0.99
Cct4	2052.53	-0.11	0.877	0.22	0.762	-0.13	0.528	-0.03	0.982	-0.05	0.891	0.25	0.983
0610009B22Rik	813	-0.5	0.541	-0.74	0.208	-0.21	0.491	0.19	0.85	0.03	0.959	0.13	0.994
Cpt1c	2633	0.61	0.691	0.08	0.983	-0.99	-	-1.29	-	0.92	-	0.06	0.998
Twist2	1927	0.1	-	-0.94	-	-	-	-	-	-	-	-0.97	-
Zfp655	2298.83	-0.08	0.938	0.15	0.898	-0.27	0.331	0.16	0.92	-0.05	0.927	-0.05	0.998
Rhoa	2170.66	-0.32	0.529	-0.27	0.66	-0.32	0.095	0.08	0.899	-0.13	0.553	-0.22	0.981
Zmiz1	6031.23	-0.05	0.94	-0.27	0.676	0.15	0.64	-0.19	0.724	0.15	0.734	-0.19	0.983
Ankrd26	6930	1.3	0.26	-0.16	0.965	-0.1	-	-0.13	-	-0.61	-	-1.95	0.661
Aldh16a1	2442.21	-0.28	0.748	0.08	0.963	0.69	0.485	-0.35	0.954	0.78	-	0.09	0.994
Hnrnpa0	2678	0.69	0.324	0.85	0.25	-0.2	0.63	0.06	0.981	-0.22	-	0.58	0.938
Prrg2	1202.97	-0.48	0.549	0	0.998	0.42	0.083	0.01	0.998	0.18	0.697	0.01	0.998
Hnrnph1	1299.25	0.83	0.211	0.05	0.978	-0.11	0.709	0.12	0.921	-0.36	0.328	-0.11	0.994
Ift43	783.29	-0.05	0.956	-0.25	0.807	0.15	0.683	-0.02	0.995	0.01	-	-0.04	0.998
Id3	1269.13	-0.24	0.734	0.04	0.979	-0.02	-	-0.13	0.913	-0.09	0.868	-0.02	0.998
Tcap	948	3.15	-	0.16	-	-	-	-0.58	-	0.33	-	-2.31	-
Arid1a	7901.04	0.31	0.676	0.28	0.765	0.01	0.985	-0.26	0.825	-0.03	0.97	0.04	0.998
Ctsd	2117.9	-0.71	0.245	0.13	0.894	0.35	0.036	-0.09	0.882	0.28	0.177	0.05	0.997
Rplp1	499	0.41	0.445	0.2	0.801	0.24	0.246	0.15	0.724	0.29	0.198	0.16	0.99
Cabs1	1505	-	-	-	-	-	-	-0.58	-	-	-	-	-
Hmgcll1	1815.09	0.59	-	-0.31	-	-0.72	-	0.03	-	-0.81	-	-0.21	-
Ttc9b	2052	2.98	-	-0.25	-	0.15	-	1.34	-	1.24	-	-0.95	-
Phox2a	1111.5	2.97	-	-1.97	-	-	-	-	-	-	-	-2.99	-
Abhd8	1660.35	-0.12	0.95	0.2	0.947	1.31	-	-0.84	-	-0.79	-	0.82	0.955
Ift22	990.39	-1.27	0.321	-0.44	0.807	0.24	-	0.27	0.934	0.67	-	0.23	0.994
Fzd3	12734	3.09	0.0052	0.82	0.585	-0.62	-	-0.05	-	-0.31	-	-1.43	0.905
1700008O03Rik	409	1.79	-	-2.75	-	-1.24	-	1.81	-	0.85	-	-1.48	-
Mid1ip1	2019.32	0.05	0.95	0.36	0.617	0.55	0.03	-0.5	0.048	0.19	0.623	0.14	0.99
Ap2s1	836	-0.3	0.618	-0.13	0.897	0.79	0.0049	-0.06	0.97	0.18	0.658	0.21	0.983
Fgfrl1	2318	-0.58	0.575	-0.13	0.948	0.86	-	0.94	-	1.5	-	0.1	0.996
Brme1	2167	4.24	-	1.17	-	-1.24	-	-1.87	-	0.6	-	-0.33	-
Fhl2	1563	-0.08	0.943	0.32	0.802	-0.16	0.633	0.16	0.879	0.31	0.522	0.47	0.971
Emc10	1764.43	-0.02	0.981	0.72	0.326	0.16	0.728	-0.72	0.126	-0.27	-	0.81	0.684
Clstn3	1501.11	1.27	-	1.91	-	-1.24	-	0.62	-	1.78	-	1.18	-
Fbxw9	1795.99	0.17	0.866	0.74	0.381	0.33	0.353	-0.1	0.973	0.38	-	0.54	0.955
Spib	1481	0.11	-	0.55	-	-2.7	-	-1.56	-	0.24	-	0.03	0.998
Fnbp4	2611.77	0.69	0.224	0.49	0.52	-0.09	0.807	-0.09	0.959	-0.38	-	0.05	0.998
Cers4	2591.8	-0.17	0.815	-0.37	0.61	0.33	0.24	0.09	0.963	0.09	0.818	-0.1	0.994
Scrn3	2172.84	-0.92	0.334	0.49	0.752	-0.42	-	-0.2	0.954	-0.09	-	0.77	0.947
Phax	1074.11	-0.22	0.855	-0.28	0.753	-0.24	0.408	0.12	0.945	-0.41	0.382	-0.32	0.983
Tle1	1923.23	0.93	0.148	0.29	0.828	-0.42	-	0.24	0.94	-1.04	-	-0.23	0.991
1700109H08Rik	873	-0.47	-	2.17	-	-0.13	-	0.08	-	0.27	-	2.18	-
Relt	2851	-0.02	-	1.63	-	-2.1	-	-1.56	-	0.27	-	3.07	-
Snrpb2	1892.76	0.55	0.591	-0.42	0.689	-0.73	0.087	0.07	0.981	-0.31	-	-0.13	0.994
Ubc	2601.38	-1.17	0.036	-0.34	0.608	0.13	0.431	-0.13	0.788	-0.08	0.787	0.31	0.969
Prpf31	2041.5	-0.47	0.611	0.22	0.822	0.24	0.349	0.09	0.973	-0.02	-	-0.02	0.998
Sertad1	1233	-0.14	0.865	-0.3	0.691	0.53	0.049	0.03	0.986	0.39	0.345	-0.37	0.955
Carhsp1	2858	-1.08	0.05	-0.44	0.542	0.19	0.335	-0.11	0.913	0.01	0.977	-0.11	0.994
Elk3	931	-0.09	-	-0.51	-	-0.93	-	1.3	-	0.67	-	0.09	0.998
Herpud2	2856.06	-0.21	0.842	-0.59	0.563	-0.28	-	-0.03	0.993	-0.33	-	-0.36	0.983
Rdh13	3028.78	0.22	0.751	0.33	0.623	-0.09	0.743	-0.04	0.981	0.05	0.913	-0.01	0.999
Adam21	2911	-1.51	-	2.39	-	-0.69	-	0.49	-	0.32	-	3.6	-
Nutf2	929.17	-0.59	0.311	0.31	0.668	0.15	0.511	-0.09	0.954	0.03	0.95	0.62	0.684
Fut1	1350	0.96	-	1.72	-	0.16	-	-0.2	-	1.97	-	-2.3	-
Arpc5	1848.55	-0.29	0.53	-0.53	0.265	-0.17	0.407	0.03	0.968	-0.21	0.285	-0.25	0.975
Rnf151	950.5	2.53	-	-	-	-	-	1.34	-	-	-	-	-
Elavl2	3547.15	0.05	-	0.02	-	-0.25	-	0.56	-	0.36	-	0.96	-
Pou2f2	7047	1.12	-	-0.05	-	-1.07	-	3.51	-	1.63	-	0.28	-
Mgst1	681.85	-0.27	0.6	-0.08	0.945	0.05	0.865	0.02	0.995	0.2	-	-0.08	0.994
Nfib	6804.24	0.44	0.397	0.03	0.984	-0.36	0.15	0.05	0.975	-0.24	0.599	-0.35	0.968
Htr3b	2411	-0.19	-	1.85	-	-	-	-	-	-1.6	-	1.56	-
Rab25	996.27	-0.61	0.381	0.22	0.787	0.35	0.053	-0.01	0.993	0.13	0.738	-0.05	0.998
Ubqln4	3330	0.13	0.876	0.28	0.816	0.31	0.397	-0.09	0.975	-0.09	-	0.24	0.99
Rbfox1	1387	1.7	-	1.27	-	0.69	-	-1.11	-	-	-	0.31	-
Rps18	551.57	0.08	0.899	0.32	0.677	0.19	0.271	0.02	0.985	0.25	0.245	0.49	0.876
Rpl10	722.8	-0.07	0.911	0.13	0.887	0.19	0.25	0.1	0.83	0.18	0.417	0.12	0.993
Rps15a	668.34	0.38	0.586	-0.05	0.974	-0.05	0.851	0.32	0.361	0.33	0.348	0.18	0.99
Ncaph2	2584.3	-0.4	0.574	0.19	0.817	0.4	0.07	-0.32	0.655	0.65	0.036	0.06	0.996
Hipk1	7633.38	-0.52	0.306	-0.2	0.792	-0.06	0.857	0	1	0.17	0.673	0.25	0.983
Gprc5b	1828	2.4	-	0.47	-	1.12	-	2.04	-	0.33	-	-0.58	-
Man1a2	7969	0.36	0.732	-0.38	0.611	-0.01	0.982	0.05	0.974	0.02	0.974	-0.12	0.994
Ceacam5	3273	-	-	-	-	-1.24	-	1.34	-	1.86	-	-	-
Acyp1	648	-0.1	0.953	-0.15	0.966	-0.27	-	0.22	0.954	-0.2	-	0.45	0.989
Cldn13	1067	-	-	-1.71	-	-	-	-2.31	-	-0.38	-	-1.21	-
Cd163	3875.33	0.65	-	0.13	-	-	-	-	-	-	-	2.03	-
Hdac5	1967.91	0.36	0.684	-0.09	0.971	0.85	-	-0.53	0.541	0.62	-	0.58	0.927
Rala	2213.93	0.42	0.61	-0.96	0.078	0.02	0.975	-0.51	0.585	-0.1	-	-0.19	0.99
Vdac3	1368.28	-0.35	0.542	-0.53	0.228	-0.23	0.199	0.15	0.596	-0.12	0.516	-0.36	0.912
Slc1a7	1887	-0.34	-	-	-	-	-	1.34	-	-2.18	-	2.41	-
Vps72	1310.03	-0.27	0.731	-0.03	0.984	0.44	0.066	-0.18	0.887	0.13	0.775	0.24	0.984
Gabpa	4632.83	0.93	0.486	0.01	0.995	-0.45	0.264	-0.19	0.931	-0.32	-	0.22	0.99
Bmp7	1212.43	-0.33	-	0.17	-	2.48	-	0.54	-	-0.49	-	-0.39	-
Dynll1	776.6	-0.07	0.908	-0.3	0.718	0	0.998	0.16	0.725	0.18	0.532	0.13	0.99
Pdcl	2709.28	0.13	0.897	0.02	0.992	-0.38	0.277	0.23	0.889	-0.18	-	-0.56	0.927
Tmem184b	2901.42	-0.52	0.542	-0.14	0.927	-0.18	0.687	-0.54	0.585	0.29	-	-0.06	0.997
Gm5965	588	-	-	-	-	-	-	1.34	-	-0.3	-	-	-
Rsph14	1101.86	-	-	1.63	-	-	-	2.6	-	-1.6	-	-	-
Nf2	3381.88	-0.95	0.047	-0.04	0.982	0.03	0.931	-0.24	0.868	-0.19	-	0.41	0.955
Cabp7	2628	-2.8	-	-4.57	-	0.01	-	-1.49	-	-3.52	-	1.54	-
Zmat5	786.15	-0.33	0.699	-0.09	0.95	0.36	0.272	-0.01	0.998	0.26	-	0.28	0.983
Ewsr1	2097.16	0.27	0.681	0.21	0.791	0.62	0.0037	-0.48	0.347	0.2	0.603	0	0.999
Ap1b1	3146.92	-0.41	0.55	0	0.999	0.03	0.917	-0.05	0.979	-0.14	0.787	0.2	0.983
Derl3	770.75	-2.24	-	1.14	-	-1.24	-	-0.58	-	-	-	3.47	-
Gstt4	964	-0.89	-	0.22	-	0.69	-	-1.56	-	-0.64	-	2.14	-
Tbx1	1799	2.11	-	-	-	-1.24	-	-	-	-	-	-	-
Gnat2	1326.83	-0.52	-	1.93	-	1.89	-	0.54	-	1.27	-	-1.01	-
Bcl2l13	6760.29	-0.4	0.677	0.2	0.878	0.05	0.893	0	1	-0.09	0.871	-0.34	0.975
2610028H24Rik	1552	-	-	-	-	-	-	-	-	1.83	-	-	-
Spatc1l	1196	0.31	-	-0.4	-	1.72	-	-0.32	-	-	-	-0.8	-
Dqx1	2197.82	-0.56	0.369	0	1	0.29	0.372	-0.03	0.993	0.13	-	-0.18	0.99
Ccl8	511	-2.32	-	-0.4	-	0.69	-	-	-	-1.6	-	0.16	-
Lnpk	2213.81	-0.25	0.829	0.57	0.604	-0.66	0.088	-0.02	0.994	-0.38	-	0.88	0.847
Prr29	903.5	0.1	-	0.08	-	-	-	1.34	-	1.2	-	-0.68	-
Mymk	1296	-	-	0.22	-	-	-	-0.58	-	0.33	-	-	-
Fam163b	2959	4.53	-	0.76	-	-	-	-	-	1.78	-	-1.87	-
Trpm5	2423	0.97	0.635	1.21	0.384	-0.02	-	-2.45	-	-0.84	-	-0.6	0.989
Ascl2	1209.5	1.2	0.631	0.32	0.929	0.29	-	0.65	-	-0.45	-	-0.85	-
Rarres2	1078.4	0.25	0.841	-0.04	0.984	1.38	-	-	-	-	-	-0.15	0.994
Pttg1ip	2269.39	-0.55	0.398	-0.06	0.962	0.18	0.344	0.09	0.882	0.11	0.648	-0.09	0.994
Trpm2	4508	-0.57	-	2.4	-	-0.32	-	1.36	-	-0.65	-	2.43	-
Ube2g2	2031	-0.53	0.482	-0.53	0.493	0.44	0.057	-0.25	0.672	0.19	0.621	-0.32	0.975
Mpo	1299.17	-	-	-	-	-	-	-	-	0.33	-	-	-
Lpo	2926	2.26	0.083	2.83	0.664	0.35	0.39	-0.05	0.98	0.12	-	-0.6	0.997
Met	6725.95	0.08	0.95	-0.83	0.218	-0.03	0.954	0.19	0.906	-0.22	-	-0.52	0.927
Slc16a12	4051	-1.86	-	2.12	-	-1.76	-	1.15	-	-2.36	-	3.08	-
Syn2	2865.55	0.85	0.423	-0.18	0.941	-0.03	-	-1.06	-	-0.67	-	-0.32	0.99
Elk1	3548	1.3	-	-0.63	-	-0.84	-	-0.17	-	0.89	-	-1.39	-
Nav1	13117	0.08	0.961	-0.02	0.995	-0.55	-	-0.26	-	1.89	-	0.74	0.91
Tnpo1	8272.03	0.23	0.748	-0.01	0.994	-0.38	0.135	0.11	0.916	-0.42	0.17	-0.06	0.994
Otog	2204	-	-	2.5	-	-	-	-1.54	-	-1.6	-	-	-
Rnmt	2534.65	0.04	0.973	-0.12	0.93	-0.08	0.811	0.24	0.868	0.12	-	-0.33	0.976
Kcnq1	2635.11	0.88	0.341	0.76	0.525	0.54	0.152	-0.34	0.861	-0.05	-	-0.88	0.92
Srp14	781.23	0.09	0.913	-0.24	0.764	-0.05	0.881	0.07	0.963	0.05	0.906	-0.21	0.983
6330409D20Rik	925.5	-	-	-	-	-1.24	-	-	-	0.33	-	-	-
Cdk9	1245.18	0.26	0.711	-0.09	0.943	0.25	0.609	0.02	0.994	0.23	-	-0.24	0.983
Tor2a	1506.59	-0.49	0.51	0.04	0.981	0.37	0.213	-0.24	0.752	0.46	0.17	0.25	0.983
Fpgs	1886.47	0.22	0.903	1.15	0.365	0.87	-	-0.85	-	0.08	-	0.57	0.983
Mrtfb	7601.09	-0.34	0.646	0.03	0.985	-0.28	0.339	0.06	0.975	0.04	0.943	0.54	0.91
Cbx5	5735.76	-0.07	0.954	0.01	0.996	-0.38	0.195	-0.25	0.759	-0.22	0.646	-0.18	0.99
Apobec3	2093.18	-0.22	0.872	0.58	0.548	0.16	0.583	0.08	0.981	-0.2	-	-0.08	0.997
St6galnac1	2392	-	-	-	-	-1.24	-	-2.13	-	-	-	-	-
Taf7l	1249.33	-	-	-	-	-1.76	-	1.34	-	0.33	-	-	-
Sardh	2858.39	0.43	-	2.04	-	0.91	-	-0.42	0.922	0.72	-	-0.02	-
Vav2	5221	0.95	0.322	1.01	0.446	0.37	-	0.02	0.998	-0.02	-	0.05	0.998
Tex15	3937.75	2.1	-	-1.41	-	-0.77	-	-2.9	-	1.42	-	0.14	-
Ppp2cb	1469	0.27	0.801	-0.27	0.807	0.17	-	0.26	0.922	0.11	-	-0.4	0.971
G0s2	871	0.67	0.745	-0.13	0.976	-0.37	-	-	-	-	-	0.16	0.997
Dmap1	1595.15	-0.57	0.475	-0.13	0.938	0.44	0.281	-0.12	0.969	0.04	-	0.09	0.995
Pla2g12b	975.58	-2.2	0.041	-1.65	0.143	0.85	-	0.77	-	-0.65	-	0.73	0.934
Mcu	2754.84	-0.3	0.51	-0.2	0.779	-0.31	0.094	-0.11	0.879	-0.08	0.792	-0.15	0.99
Oit3	2717	4.96	-	-	-	-2.1	-	1.34	-	-1.6	-	-	-
Tex11	3039.67	-	-	1.17	-	-	-	-0.58	-	-	-	-	-
Bcr	3565.09	-0.16	0.907	0	0.999	0.05	-	-1.01	0.098	0.16	-	0.13	0.994
Fxyd5	853	0.5	-	-0.5	0.878	-0.27	-	1.34	-	-1.21	-	-0.68	0.984
Kcnd1	3019	2.31	-	2.7	-	0.46	-	0.98	-	1.46	-	0.21	-
Tfcp2	2366.71	0.93	0.274	-0.45	0.775	-0.51	-	-0.4	0.843	-0.1	-	-0.79	0.909
Pou6f2	5977	-1.43	-	2.04	-	-3.62	-	1.91	-	3.1	-	1.13	-
Pou6f1	4037.44	1.15	0.467	0.31	0.936	0.6	-	-1.27	-	0.7	-	-0.25	0.994
Ubp1	2912.55	0.41	0.461	-0.05	0.974	-0.17	0.632	0.17	0.907	0.08	-	-0.39	0.955
Nuak2	2978.41	-0.88	0.113	-1.54	0.00039	0.05	-	-0.5	0.296	-0.15	0.798	-0.58	0.875
Cilk1	3114.16	0.51	0.493	0.54	0.384	-0.11	0.714	-0.01	0.997	0.07	0.842	0.2	0.99
Sdhb	1142.48	-0.56	0.317	-0.01	0.995	0.16	0.364	0.15	0.619	0.18	0.378	0.18	0.983
Cox4i2	730	-0.27	-	-0.01	-	-	-	-	-	-	-	0.11	-
Snap47	1879.12	0.07	0.95	0.04	0.982	0.26	0.323	0.17	0.891	0.15	0.759	-0.21	0.99
Wnt3a	2761	-	-	-	-	0.63	-	1.53	-	0.84	-	-	-
Kdsr	4870.64	-0.04	0.965	-0.22	0.809	-0.11	0.771	0.04	0.991	-0.14	-	0.05	0.997
Vps4b	3169.86	-0.56	0.212	-0.56	0.397	-0.32	0.159	0	1	-0.23	0.397	-0.1	0.994
Rps25	524.33	0.34	0.506	0.23	0.747	-0.21	0.301	0.14	0.834	-0.16	0.599	0.24	0.983
Nxf2	2224.5	-	-	-	-	-	-	-	-	0.33	-	-	-
Tafazzin	1624.63	-0.11	0.92	-0.04	0.975	0.13	0.663	-0.19	0.853	0.22	0.588	-0.17	0.99
Kif19a	1651.86	-	-	1.81	-	-1.04	-	-0.99	-	-1.68	-	-	-
Aldh3a2	2859.38	0.16	0.826	0.25	0.732	-0.11	0.612	0.06	0.954	-0.14	0.679	0.06	0.994
Zmynd10	940	2.11	-	-1.4	-	-	-	-	-	0.33	-	-3.06	-
Tmem115	2194	-0.56	0.574	0.05	0.978	0.41	0.171	-0.14	0.931	0.05	-	-0.05	0.998
Hyal2	1904.22	-0.08	0.945	0	1	0.21	0.392	-0.12	0.919	0.36	0.398	-0.15	0.99
Ifrd2	1333.7	0.11	0.922	0.55	0.648	0.24	0.439	0.44	0.696	0.2	-	0.23	0.99
Hyal1	1956.41	1.02	0.234	0.03	0.992	-0.37	0.35	-0.07	0.976	0.57	-	0.02	0.998
Tusc2	1665	0.03	0.982	-0.39	0.717	0.15	-	-0.4	-	0.75	-	-0.3	0.983
Nprl2	1413.51	-0.22	0.804	-0.25	0.847	0.26	0.489	0.06	0.98	0.36	-	0.28	0.983
Slc38a3	2456	-1.37	-	-1.43	-	-	-	0.35	-	-0.1	-	0.6	-
Cacna2d2	5807	1.04	-	1.67	0.398	1.29	-	0.66	-	0.62	-	-0.17	-
Rassf1	1721.88	0.22	0.777	-0.76	0.103	-0.08	0.723	0.12	0.864	0.02	0.946	-0.92	0.244
Epn3	3884	1.02	0.557	-0.02	-	0.44	-	-1.19	-	0.78	-	0.6	-
Rnf112	1775.86	2.52	-	2.88	-	2.39	-	1.34	-	0.33	-	0.89	-
Slc3a2	1693.34	-0.16	0.863	0.08	0.949	0.05	0.847	-0.05	0.975	0.37	0.365	0.24	0.984
Nxf1	1935.21	1.26	0.017	-0.57	0.314	-0.29	0.272	0.2	0.834	-0.07	0.879	-0.21	0.983
Stx5a	1643.93	-0.52	0.39	0.19	0.855	-0.1	0.725	-0.01	0.997	0.42	0.2	0.38	0.955
Slc47a1	2639	-2.52	0.153	-0.27	0.935	-	-	0.29	-	-0.64	-	0.68	0.983
Pifo	927.5	-	-	-2.36	-	-	-	-	-	-	-	-1.87	-
Tnfrsf13b	864.29	1.84	-	0.22	-	-1.24	-	1.34	-	-	-	0.63	-
Spire2	2158	-0.33	0.72	0.05	0.982	0.69	-	-0.38	0.858	0.75	-	0.19	0.99
Prox1	7913	0.05	0.982	0.93	0.691	0.15	-	0.2	-	-0.07	-	1.25	0.927
Raver1	3470	-0.33	0.756	0.12	0.946	0.39	0.269	-0.68	0.482	0.27	-	0.11	0.994
2610507B11Rik	3594.23	0.21	0.72	0.04	0.98	-0.13	0.687	0.06	0.954	0.14	0.751	0	0.999
AI597479	3458	0.5	0.666	0.27	0.878	-0.24	0.649	0.1	0.974	-0.03	-	-0.18	0.994
Tmem86a	1093	0.55	0.757	2.04	0.125	0.39	-	-0.58	-	0.04	-	0.71	0.985
Optc	1452	-0.13	0.953	-1.16	0.507	-	-	-	-	-	-	-0.21	0.994
Tex14	601	0.7	-	-2.49	-	1.63	-	1.34	-	-1.6	-	-1.77	-
Ifi35	1321.45	-0.31	0.649	-0.28	0.699	0.22	0.481	0.18	0.913	0.12	0.793	-0.06	0.997
Rdm1	1013.01	-0.14	0.889	-0.04	0.983	-0.17	0.658	0.29	0.788	0.39	0.401	-0.09	0.994
Nedd8	604.19	-0.26	0.76	-0.17	0.826	0.35	0.116	-0.05	0.973	0.22	0.561	-0.17	0.99
Gosr1	3527.03	-0.7	0.234	-0.06	0.967	-0.19	0.571	0.19	0.919	-0.18	0.755	-0.23	0.985
Mrpl52	440	0.53	0.366	0.24	0.789	0.11	0.778	-0.07	0.983	0.16	-	0.18	0.99
Spaca7	821.8	-	-	0.22	-	-0.1	-	2.23	-	1.61	-	-	-
Kansl3	3679.85	-0.02	0.982	0.27	0.807	-0.19	0.463	-0.1	0.948	-0.09	0.832	0.29	0.983
Eya4	2348.43	-1.55	-	0.85	-	-2.46	-	1.57	-	-0.11	-	-0.4	-
Ebf3	4838	1.3	-	-0.11	-	-3.2	-	-2.13	-	0.04	-	-0.2	-
Uckl1os	509	-0.12	-	-1.59	-	1.69	-	-0.47	-	-2.2	-	-2.13	-
Myt1	5115	1.26	-	2.52	-	-0.15	-	0.87	-	1.88	-	2.73	-
Faf1	4468	-0.1	0.933	0.25	0.829	-0.07	0.87	0.89	0.104	0.12	-	0.02	0.998
Gm266	1215	2.93	-	-	-	-	-	-	-	-	-	-	-
Tsacc	481	1.01	-	0.29	-	-0.53	-	0.25	-	-1.41	-	-0.39	-
Mettl16	1753.79	1.28	0.081	0.24	0.908	0.06	0.896	-0.36	0.923	-0.52	-	-0.08	0.997
Dazl	1451.17	-	-	-	-	1.43	-	-1.48	-	-2.53	-	-	-
Apol7a	2282.56	-0.12	0.937	-0.35	0.733	0.28	-	0.25	0.77	0.21	0.642	-0.23	0.99
Pigyl	695	0.03	0.974	0.12	0.931	0.42	0.206	0.08	0.974	0.02	-	0.23	0.989
Rbm25	2325.79	0.65	0.218	-0.09	0.925	-0.19	0.513	-0.18	0.838	-0.3	0.439	-0.12	0.994
Psen2	1111.31	0.52	0.585	0.67	0.643	1	0.026	-0.25	0.946	0.25	-	0.66	0.957
Acaa1b	1068.81	-1.41	0.029	0.09	0.971	1.19	-	0.34	-	-0.72	-	0.74	0.876
Plcd1	2706.88	0.13	0.896	0.33	0.661	0.42	0.151	-0.24	0.819	0.29	0.5	-0.04	0.998
Fads1	2125.33	0.21	0.835	-0.47	0.634	0.33	-	-0.47	-	1.78	-	-0.35	0.983
Lmbr1	3458	0.3	0.78	0.15	0.922	-0.51	-	0.09	0.973	-0.31	-	-0.16	0.994
Tnfrsf22	1866.93	-0.53	-	3.02	-	1.01	-	-0.59	-	-3.01	-	2.68	-
Cars	2488.79	0.02	0.989	0.48	0.639	0.17	0.458	-0.09	0.954	0.37	0.385	0.71	0.902
Phlda2	757	0.28	-	-1.45	0.534	-0.04	-	-0.48	-	1.37	-	-1.3	0.91
Asz1	1147.8	-	-	-	-	0.69	-	-0.14	-	-1.97	-	-	-
Wnt2	2255	-	-	-	-	-	-	1.34	-	-	-	-	-
Gabra1	4045	1.42	-	1.4	-	0.57	-	1.21	-	0	-	-0.38	-
Grid2ip	2926.6	-	-	-0.78	-	-	-	-	-	-	-	-2.74	-
Kdelr3	1411	0.86	0.683	1.86	0.049	0.16	-	0.01	-	0.61	-	-0.06	0.998
Apip	919	0.6	0.608	0.12	0.954	0.14	-	0.63	-	0.41	-	-0.43	0.983
Pdhx	2149.05	-0.18	0.857	-0.19	0.864	0.17	0.643	0.3	0.868	-0.03	-	0.01	0.998
Vac14	2939.49	-0.41	0.78	0.8	0.506	0.36	-	-0.78	0.609	0.3	-	0.5	0.983
Mcoln2	2492	0.02	0.99	1.09	0.138	-0.15	0.752	0.2	-	-0.45	-	0.26	0.992
Slc5a1	4104	-0.75	0.465	0.98	0.039	0.01	0.961	-0.01	0.993	-0.01	0.97	1.39	0.873
Akt1s1	1592	0.08	0.969	-0.92	0.543	0.21	-	-0.96	-	0.26	-	-0.67	0.975
Tbrg1	1900.15	-0.06	0.942	0.24	0.762	-0.04	0.851	0.04	0.97	0.07	0.794	0.01	0.998
Panx3	1078	0.7	-	1.17	-	0.25	-	2.43	-	-1.14	-	1.13	-
Adssl1	1166	0.36	-	-1.82	-	-	-	0.39	-	0.3	-	-1.34	-
Cfap161	1429.75	0.1	-	0.22	-	-	-	-	-	1.27	-	1.13	-
Brf1	1439.77	0.57	0.502	-0.13	0.941	-0.2	-	0.37	0.876	-0.45	-	0.14	0.994
Vipr2	1231.5	1.21	0.606	1.49	0.49	1	-	-2	-	2.86	-	0.24	-
Odc1	2146.19	0.26	0.649	0.05	0.961	0.1	0.774	0.24	0.899	0.37	-	-0.4	0.9
Thg1l	2250	-0.63	0.75	-0.47	0.834	0.4	-	-0.67	-	-0.26	-	0.18	0.994
Adam19	2349.75	0.44	0.801	0.05	0.989	-0.54	-	-0.57	-	0.33	-	-0.47	0.983
Pabpc4	1761.26	0.74	0.411	0.24	0.906	0.57	0.128	-0.59	0.713	0.16	-	-0.05	0.998
Exoc3l2	3108	1.91	-	2.28	-	-	-	-0.58	-	-	-	0.78	-
Zfp296	1084.5	1.45	-	4.35	-	0.19	-	-0.06	-	-0.63	-	1.74	-
Plin5	1986	1.28	-	-1.03	-	-	-	1.15	-	0.21	-	-2.3	-
Sugp1	2567.65	-0.16	0.863	0.03	0.986	0.2	0.48	0.09	0.954	-0.12	-	0.11	0.994
Dhdh	5323	0.93	0.327	0.48	0.791	2.14	-	0.2	-	-1.58	-	0.59	0.975
Zfp790	3356	0.6	0.64	0.15	0.952	-0.45	-	0.78	-	-0.52	-	-0.37	0.99
Cpb1	1268.67	-	-	-2.36	-	-	-	0.38	-	1.2	-	-1.87	-
Fsd1	641.83	-1.12	-	-0.24	-	-1.18	-	-	-	2.65	-	0.79	-
Pinlyp	843	-	-	-	-	-0.28	-	-1.9	-	2.06	-	-	-
Fuz	2144	-0.23	0.897	-0.06	0.982	0.25	-	-1.42	-	0.04	-	0.08	0.998
Sptbn4	4667.29	4.3	-	2.9	-	2.12	-	-	-	0.33	-	0.63	-
Pgam1	1775	-0.38	0.529	-0.07	0.941	0.11	0.582	-0.13	0.759	0.02	0.962	0.08	0.994
Evi5	3741.61	1.05	0.341	-0.45	0.688	-0.69	-	-0.16	0.954	-0.26	-	0.02	0.998
Evi5l	3590.15	-0.61	0.595	0.39	0.794	0.64	-	-0.35	0.916	0	-	0.21	0.994
Snapc2	1273.29	-0.48	0.729	-0.74	0.512	0.29	-	-0.25	0.914	0.14	-	0.03	0.998
Git1	3476	-0.18	0.859	0.08	0.963	0.39	0.344	-0.5	0.567	-0.12	-	0.17	0.992
Gltp	1762	-0.53	0.39	0.03	0.981	0.07	0.853	-0.03	0.985	-0.1	0.819	0.12	0.992
Bnip2	2105.45	0.39	0.621	0.04	0.987	-0.09	-	0	1	0.26	-	-0.1	0.994
Ccnt1	2940.51	0.44	0.448	0.27	0.748	-0.32	0.22	0.15	0.868	-0.07	0.873	0.29	0.975
Scarf2	2667.6	1.73	-	1.52	-	-	-	-0.36	-	1.24	-	1.31	-
4930579F01Rik	1713	-	-	-	-	1.38	-	-2.07	-	-	-	-	-
Brms1l	2609	-0.45	0.717	0.52	0.748	-0.46	-	0.22	0.952	-0.26	-	0.57	0.975
Med15	2083.12	-0.16	0.849	0.17	0.865	0.25	0.273	-0.09	0.94	0.17	0.724	0.27	0.981
Dhdds	2484.09	-0.07	0.953	0.52	0.523	0.13	0.79	-0.27	0.886	0.28	-	0.31	0.983
Crybg2	2017.83	-0.16	0.908	-0.56	0.527	1.29	0.00037	-0.44	0.63	0.18	-	-0.31	0.983
Ubxn11	976.75	1.3	-	0.84	-	-0.08	-	1.07	-	1.23	-	0.6	-
Mogat1	798.83	0.31	-	1.17	-	-	-	1.34	-	0.33	-	0.93	-
Tex22	869	-	-	-	-	-	-	1.34	-	-	-	-	-
Tjap1	1145.98	-0.46	0.669	0.97	0.341	0.29	0.552	0.12	0.97	0.55	-	0.83	0.9
Ehf	2417.61	1.01	0.024	1.42	0.00066	0.13	0.525	0.06	0.954	0.07	0.842	-0.09	0.994
Rpl15	866.81	0.13	0.802	0.2	0.801	0.01	0.969	0.09	0.904	0.06	0.822	-0.2	0.983
Tmem167	5538.73	-0.18	0.835	0.21	0.835	-0.48	0.06	0.27	0.716	-0.21	0.56	0.16	0.992
Steap4	3155	0.78	0.703	1.71	-	-0.65	-	0.14	0.75	0.13	0.807	1.14	-
Mplkip	1754.55	0.35	0.872	-0.36	0.828	0.29	-	-0.19	0.954	-0.73	-	-0.75	0.975
Kif11	4667.23	-1.18	0.313	0.49	0.704	-0.72	0.108	0.16	-	-0.19	-	0.47	0.983
Rpa3	670	0.62	0.492	0.06	0.98	-0.46	-	0.33	0.922	-0.71	-	-0.09	0.997
Mlkl	1748.67	-0.51	0.571	-1.02	0.09	-0.54	0.143	0.26	0.838	-0.52	-	-0.23	0.99
Phox2b	2095	2.11	0.005	0.61	0.689	2.28	-	-0.3	-	2.24	-	-0.5	0.983
Tnpo3	3608.23	0.49	0.461	0.31	0.68	-0.19	0.453	0.22	0.825	-0.45	0.256	0.11	0.994
Ttll5	2340.02	0.05	0.977	0.57	0.763	-0.35	-	-0.14	-	-0.28	-	0.3	0.994
Zfp715	3606.48	1.18	0.226	0.69	0.592	-0.15	-	0.6	0.725	-0.09	-	0.06	0.998
Retn	1006.5	2.89	-	2.44	-	0.69	-	-	-	0.33	-	1.76	-
Acp4	1422	-	-	-1.4	-	-	-	1.34	-	2.19	-	-1.87	-
Cdh23	5811.56	-	-	-	-	-1.86	-	-0.5	-	2.35	-	-	-
Rps5	744.78	0.02	0.978	0.26	0.715	0.31	0.075	0.03	0.973	0.39	0.047	0.17	0.99
Podnl1	2550.5	-1.35	-	1.16	-	-0.49	-	1.17	-	2.99	-	3.96	-
Adgrl1	8181	-0.08	0.965	0.35	0.805	0.82	-	-0.09	-	-1.44	-	1.21	0.784
Amotl1	8957	0.64	0.53	-0.26	0.867	0.54	-	0.25	-	-0.09	-	-0.02	0.998
2200002J24Rik	596.67	-0.23	-	0.75	-	-0.26	-	-1.57	-	-	-	1.75	-
Etv5	3773	1.15	0.383	0.9	0.512	-0.06	-	-0.47	0.864	0.21	-	-0.72	0.981
Tmem190	498.5	-0.3	-	-0.72	-	0.69	-	-	-	-	-	0.52	-
Gfod2	2788.66	0.72	0.36	0.26	0.805	0.56	-	-1.13	0.038	0.3	-	-0.2	0.99
Enkd1	1581.89	-1.32	-	0.71	0.805	0.25	-	-0.26	-	0.74	-	0.2	0.997
4933405L10Rik	962	-	-	0.22	-	-	-	-2.13	-	-	-	-	-
Atp6v0d1	1493.91	-0.58	0.307	-0.18	0.846	0.12	0.62	-0.07	0.954	0.14	0.724	0.04	0.998
Ptprs	4809.68	0.86	0.095	0.26	0.843	0.66	0.153	-0.19	0.947	0.61	-	0.08	0.997
Slc41a1	4697	1.02	0.339	0.18	0.956	0.61	-	0.31	0.933	-0.93	-	-0.82	0.975
Fer1l4	3440.58	-0.76	-	0.96	-	-0.48	-	-0.3	-	0.72	-	0.31	-
4931406B18Rik	1976.88	-	-	-	-	-	-	1.34	-	1.19	-	-	-
Iglon5	1692	2.35	-	1.91	-	-	-	-	-	1.2	-	-2.64	-
Igf2bp1	3355.12	-2.61	0.04	-2.26	0.015	0.69	-	-0.78	-	0.66	-	0.14	0.996
B4galnt2	1722	-1.6	0.0031	-0.45	0.439	0.02	0.949	-0.04	0.965	-0.01	0.975	0.39	0.91
Zfp651	2762	-0.45	0.801	-0.58	-	0.54	-	1.03	-	2.84	-	1.2	0.934
Nelfb	2368.7	-0.27	0.72	-0.1	0.921	0.36	0.174	-0.31	0.502	0.01	0.981	-0.08	0.994
Card14	3829.46	-1.07	0.523	0.59	0.714	0.29	0.476	-0.46	0.736	0.53	-	1.26	0.692
Tmem175	3047.83	0.03	0.974	0.37	0.691	0.28	0.38	0.03	0.987	-0.1	0.842	0.3	0.983
Bcas1	2022.18	1.16	0.284	0.96	0.304	0.55	0.081	-0.22	0.922	-0.18	-	-0.49	0.983
Tango2	1526.94	-0.81	0.148	-0.22	0.839	0.27	0.39	-0.04	0.98	0.16	0.646	0.41	0.955
ENSMUSG00000013562	963.33	0.6	-	1.17	-	0.69	-	1.27	-	-	-	0.63	-
Aldh1a2	2264	1.78	-	-0.32	0.947	1.89	-	-	-	-	-	-1.99	0.869
Ndufs2	1469.7	-0.47	0.26	-0.31	0.526	0.21	0.273	-0.03	0.98	0.24	0.422	0.04	0.997
Snx31	2696	0.68	-	1.26	-	-2.12	-	-2.31	-	1.01	-	2.82	-
Atraid	945.87	0.28	0.647	-0.05	0.973	0.09	0.721	0.12	0.92	0.12	0.727	-0.36	0.943
Cad	794.72	-1.7	0.266	1.07	0.585	-0.02	0.981	-0.37	-	0.77	-	2.25	0.434
Lypd8	1101.02	-1.22	0.028	-0.48	0.354	0.24	0.14	0.2	0.586	0.29	0.164	0.1	0.994
Sh3bp5l	3071.74	-0.34	0.716	-0.14	0.93	0.59	-	-0.52	0.771	0.53	-	0.27	0.99
1810065E05Rik	926	-0.4	0.579	-0.29	0.634	0.13	0.447	0.17	0.481	0.18	0.339	-0.11	0.994
Atad1	2718.65	-0.05	0.947	-0.16	0.845	-0.27	0.346	-0.12	0.922	-0.3	0.315	-0.2	0.983
Pten	7008.96	-0.09	0.913	-0.19	0.842	-0.61	0.128	-0.01	0.999	0.26	0.613	0.1	0.994
4933402N03Rik	1826	-	-	-	-	-	-	-1.32	-	0.33	-	-	-
Pea15a	2357.28	0.09	0.944	0.4	0.634	0.34	0.345	-0.36	0.794	-0.1	-	0.33	0.975
Timm23	1158.68	-0.39	0.529	0.22	0.771	0.02	0.918	0.12	0.864	0.18	0.559	0.04	0.998
Tnfaip8l2	1122	-1.43	-	-0.34	-	-	-	-0.79	-	1.25	-	0.48	-
Trnt1	2145.63	-0.41	0.553	-0.3	0.718	-0.19	0.535	0.27	0.734	-0.2	0.583	-0.13	0.994
Ly6g6e	910.24	-2.12	0.079	-1.09	0.321	0.47	0.239	0.19	0.92	0.46	-	0.09	0.997
Ehmt2	2111.96	0.2	0.768	-0.33	0.643	0.6	0.026	-0.47	0.455	0.23	0.658	0.05	0.997
Elof1	878.8	-0.46	0.508	0.19	0.832	0.52	0.033	-0.14	0.922	0.34	0.386	0.11	0.994
Med16	3095.56	0.94	0.268	0.51	0.67	0.54	-	-0.81	0.396	0.09	-	-0.03	0.998
St3gal1	2848.67	-0.91	0.127	-0.64	0.558	0.13	0.783	-0.15	0.931	0.54	-	-0.4	0.975
Tmem259	2225	0.13	0.959	0.19	0.965	0.26	-	-2.07	-	0.35	-	0.52	0.99
Rnf170	2796.47	0.67	0.468	-0.51	0.541	-0.35	0.382	-0.1	0.956	-0.6	-	-0.61	0.932
Clip3	3300	0.71	0.515	0.44	0.826	1.62	-	1.98	-	-1.6	-	-0.34	0.99
1700020L13Rik	1340	-	-	0.84	-	1.95	-	-1.54	-	0.78	-	-2.91	-
Myl2	499.08	-	-	-	-	1.38	-	1.34	-	-	-	-	-
Dedd	1621.18	-0.33	0.702	0	0.999	-0.08	0.785	0.06	0.966	0.03	0.959	0.27	0.989
Mcemp1	1494	-0.52	-	1.43	-	-	-	-	-	-	-	0.77	-
Nit1	1714.4	-0.74	0.134	-0.48	0.557	0.26	0.37	-0.06	0.967	0.31	0.441	0.19	0.99
Pax5	1282.15	-	-	-	-	0.69	-	1.34	-	0.82	-	-	-
Prdm15	4591.42	-0.17	0.888	0.93	0.404	-0.66	-	-0.17	0.962	0.47	-	0.24	0.99
Rnf168	4166.01	0.64	0.54	0	0.999	-0.14	-	0.28	0.924	-0.3	-	0.07	0.998
Dynlt2b	927.02	-0.65	0.579	-1.1	0.295	-0.62	-	-0.02	0.999	-0.65	-	-0.39	0.983
Chp1	2597.85	-0.87	0.059	-0.52	0.361	-0.14	0.408	0.08	0.871	-0.01	0.954	-0.38	0.92
Sval2	548	-	-	-	-	-	-	0.57	-	-1.6	-	-	-
Trpv4	2295	-0.02	-	-0.55	-	2.12	-	2.2	-	-1.6	-	0.45	-
Klhl3	7010	0.58	0.716	-0.21	0.947	0.42	-	0.1	-	2.23	-	-0.51	0.99
Tvp23b	1784	-0.52	0.435	-0.06	0.973	-0.13	0.668	0	1	-0.17	0.634	-0.15	0.991
Dnajc7	1647.14	-0.23	0.675	-0.33	0.557	-0.17	0.406	0.15	0.85	-0.12	0.676	-0.02	0.998
Zfp385c	1203.5	3.1	-	-4.71	-	-	-	1.34	-	1.72	-	-4.19	-
Cacybp	2098	0.16	0.855	0.31	0.764	-0.58	0.101	0.07	0.97	-0.19	0.688	0.37	0.975
Cluap1	1497.28	0.75	0.471	-0.04	0.991	0.28	-	0.01	-	-0.4	-	-0.42	0.985
Zswim7	732	-0.72	0.525	-0.32	0.845	0.45	-	0.3	0.918	0.23	-	0.34	0.985
Pigl	2174	-0.35	0.774	-0.24	0.905	-0.14	-	0.03	-	-0.03	-	0.53	0.971
Ndufa2	572	-0.22	0.72	-0.46	0.396	0.18	0.472	0.28	0.604	0.11	0.775	0	0.999
Pam16	608.48	0.22	0.815	-0.16	0.904	-0.06	0.914	0.21	0.916	0.15	-	-0.13	0.994
Glis2	2056.8	-0.29	-	0.64	-	0.12	-	0.6	-	0.02	-	0.36	0.994
Cox6c	511.78	0.15	0.823	-0.72	0.093	-0.57	0.013	0.26	0.417	-0.19	0.547	-0.19	0.989
Bicc1	3892.89	1.3	0.477	0.15	0.97	-0.22	-	3.02	-	1.73	-	-0.06	0.998
Ube2z	3997	-0.25	0.704	-0.23	0.772	0.23	0.475	-0.04	0.983	0.43	-	-0.28	0.975
Tmem87b	3297.3	0.04	0.968	-0.13	0.896	-0.23	0.296	-0.03	0.981	-0.26	0.374	0.06	0.997
Anapc1	4181.47	0.07	0.953	0.35	0.761	-0.22	0.497	0.41	0.709	-0.27	0.666	-0.04	0.998
Mertk	3609.21	0.04	0.974	-0.24	0.78	-0.11	0.816	0.13	0.931	0	0.997	0.32	0.975
Tsg101	1702.26	-0.13	0.894	-0.39	0.555	0.02	0.945	-0.22	0.575	-0.03	0.933	-0.21	0.985
Hps5	3803.8	-0.5	0.361	0.24	0.783	0.18	0.568	-0.22	0.741	0.24	0.505	0.58	0.774
Map3k4	3563.88	0.21	0.843	0.31	0.799	0.1	0.862	0.32	0.868	-0.01	-	0.94	0.661
Piezo1	609.5	-0.22	0.928	-0.42	0.851	0.01	-	-1.16	-	2.55	-	-0.19	0.994
Blk	1474	-0.24	-	-1.69	-	-	-	1.34	-	-	-	0.5	-
Rnf166	1783	-0.31	0.837	-0.23	0.88	0.1	-	0.08	-	0.03	-	-0.26	0.99
Ankrd28	6503.91	0.43	0.73	-0.23	0.883	-0.14	0.766	0.21	0.926	-0.17	-	-0.69	0.919
Ankrd52	6620	-0.16	0.92	-0.09	0.975	0.66	-	-0.12	-	0.28	-	0.6	0.975
Pkd2l2	3019.29	0.87	-	0.71	-	0.41	-	-0.83	-	-0.48	-	0.07	-
Srp19	854.08	0.03	0.978	-0.19	0.872	0.03	0.935	0.08	0.959	0.09	0.881	0.02	0.998
Wdfy2	6646	0.26	0.872	0.18	0.95	0.22	-	0.15	0.967	-0.04	-	0.27	0.994
Rbsn	5334	-0.17	0.861	-0.31	0.748	-0.18	0.63	-0.31	0.864	-0.09	-	-0.33	0.978
Mrps25	1225.23	-0.26	0.785	-0.16	0.866	0.23	0.42	-0.23	0.863	0.44	0.468	-0.12	0.994
Dguok	1161.52	-0.24	0.821	-0.05	0.976	-0.05	0.891	-0.13	0.949	0.12	-	-0.02	0.998
Camta1	3922.97	-0.06	0.973	-1.1	0.415	-0.66	0.133	-0.56	0.559	-0.12	-	-0.54	0.983
Csf1	1988.71	0.64	0.771	0.17	-	-0.12	-	1.34	-	0.83	-	0.68	0.989
Strip1	3218.84	0.61	0.47	-0.26	0.814	0.23	0.651	-0.43	0.567	0.44	-	-0.2	0.99
Kif1a	5097	0.87	0.471	1.26	0.24	-0.11	-	-0.81	-	0.8	-	0.9	0.919
Alx3	1219	-	-	-	-	-	-	-0.58	-	0.33	-	-	-
Slc25a11	1610.04	-0.41	0.514	-0.28	0.706	0.21	0.299	-0.16	0.852	0.19	0.599	0.19	0.985
Cmc2	988.66	-0.19	0.876	-0.53	0.509	0.3	-	0.25	0.92	0.42	-	-0.33	0.983
Chfr	2739.09	0.12	0.881	0.34	0.683	-0.08	0.839	0.16	0.922	0.01	0.982	0.35	0.974
Ceacam16	1061.5	-	-	-	-	-1.24	-	-0.58	-	-	-	-	-
Hoxa2	1775	-0.3	-	-1.23	-	-0.05	-	0.33	-	-0.26	-	-1.33	-
Adam28	3330.78	1.72	-	0.13	-	0.56	-	0.96	-	-0.94	-	0.5	-
Ankrd53	1491	-	-	0.22	-	-	-	-0.58	-	1.22	-	-	-
Tex261	2713.97	-0.16	0.818	0.15	0.879	0.12	0.587	-0.08	0.949	0.09	0.799	0.22	0.983
Fam120b	4926.8	-0.4	0.504	0.06	0.968	-0.13	0.645	0.13	0.899	-0.14	0.699	0.38	0.955
Tbp	1230.5	0.12	0.932	0.13	0.956	-0.13	0.795	-0.06	0.983	-0.29	-	0.63	0.955
Psmb1	1590.02	-0.38	0.425	-0.2	0.754	0.13	0.51	0.05	0.952	0.11	0.704	0.11	0.991
Pdcd2	908.49	0.37	0.848	-1.05	0.506	0.12	-	-0.13	-	-0.28	-	-0.48	0.989
Dll1	730.26	-0.64	-	0.95	0.642	0.43	-	0.48	-	0.73	-	0.01	1
Nol3	3176	1.19	0.299	0.11	0.976	0.16	-	-0.61	-	1.71	-	-0.31	0.994
Fhod1	2731.34	1.27	0.145	0.62	0.662	0.49	-	-0.52	-	-0.12	-	-0.16	0.994
Plekhg4	2991.83	-0.64	-	1.79	-	-1.24	-	-	-	-1.6	-	0.73	-
Slc9a5	3499	1.73	-	1.14	0.689	0.52	-	-2.58	-	-2.23	-	-0.7	-
Elmo3	2452.72	-0.71	0.256	0.18	0.86	0.24	0.363	-0.13	0.903	0.24	0.488	0.3	0.975
Stc1	4197	-1.26	-	0.15	-	-1.23	-	-0.04	-	0.27	-	3.11	-
4931428F04Rik	3313	-1.54	-	0.76	-	0.39	-	0.06	0.98	0.28	-	0.06	-
Tppp3	1127	0.36	0.586	0.3	0.694	0.51	-	0.85	-	0.47	-	0.14	0.992
Msh3	2046.62	0.72	0.495	0.3	0.851	-0.06	0.92	-0.18	0.954	-0.12	-	-0.06	0.998
Adamts13	2861	-	-	0.22	-	-	-	-	-	-	-	-	-
Tmem208	802.35	-0.38	0.533	0.03	0.985	0.44	0.06	0.04	0.983	0.14	0.785	-0.01	0.998
E2f4	1570.46	-0.6	0.57	0.2	0.893	0.57	-	-0.43	0.83	0.37	-	-0.12	0.994
Surf4	2958.05	-0.64	0.165	0.37	0.608	0.19	0.425	-0.06	0.953	0.06	0.842	0.3	0.975
Surf2	1107.04	-0.61	0.417	0.03	0.991	0.17	0.7	0.23	0.94	0.04	-	0.68	0.847
Dnajb9	2461	-0.28	0.755	-0.79	0.19	-0.68	0.056	0.05	0.975	-0.44	0.221	-0.31	0.983
Naf1	1792.5	0.31	-	0.2	-	-0.78	-	-0.96	-	0.6	-	0.92	-
Yes1	4203.98	0.32	0.783	-0.15	0.917	-1.02	0.0096	0.16	0.941	-0.3	-	-0.29	0.983
Ppp1cb	1553.3	0.31	0.716	-0.89	0.049	-0.86	6.91875e-06	0.14	0.726	-0.43	0.045	0	0.999
Gorasp2	2238	0.04	0.966	0.06	0.963	-0.14	0.663	-0.46	0.264	-0.13	0.799	-0.18	0.99
Tsen15	1028.72	0.78	0.504	-0.34	0.851	-0.36	-	0.18	-	0.32	-	-0.52	0.983
Oc90	1348.8	-	-	-	-	-	-	1.43	-	0.33	-	-	-
Efr3a	5215	0.37	0.65	-0.09	0.93	-0.42	0.268	-0.18	0.84	-0.12	0.775	-0.4	0.947
Trappc2l	1214.01	-0.49	0.56	-0.4	0.676	0.28	0.393	0.44	0.602	0.25	-	-0.25	0.99
Acsf3	2171	-0.3	0.796	0.35	0.763	0.5	0.16	0.02	0.997	0.15	-	0	0.999
Ddx19a	2547	-0.07	0.974	0.41	0.884	-0.48	-	-0.62	-	-0.1	-	0.38	0.993
Galns	2557	-0.24	0.849	-0.46	0.608	0.19	0.649	0.17	0.948	0.09	-	-0.78	0.816
Gata2	3135	2.73	-	1.75	-	0.69	-	1.04	-	1.85	-	2.86	-
C8g	924.13	-0.29	-	1.06	-	0.35	-	-0.06	-	0.45	-	0.32	-
Entpd2	1935	0.11	0.928	0.41	0.617	0.55	0.127	-0.19	0.861	0.62	-	-0.11	0.994
Rabl6	3174.01	0.18	0.874	-0.56	0.632	0.19	0.639	-0.28	0.918	-0.06	-	-0.53	0.969
Ptgds	895.6	-0.77	-	-	-	-	-	-	-	-	-	2	-
Edf1	631.38	-0.95	0.019	-0.2	0.883	-0.05	0.865	-0.43	0.118	0.18	0.503	0.53	0.92
Clic3	722.83	-0.93	-	1.6	-	0.2	-	-1.45	-	0.24	-	1.32	-
Npdc1	1326.22	0.39	0.641	0.69	0.464	-0.03	0.978	-0.87	0.002	-0.29	0.692	0.23	0.99
Fbxw5	1864.47	-0.35	0.636	0.75	0.188	0.42	0.106	-0.16	0.92	-0.08	0.901	0.75	0.679
Slc25a13	2734.62	-0.72	0.305	-0.39	0.723	-0.4	0.279	0.35	0.53	-0.01	0.99	-0.2	0.99
Ube2i	1163.61	-0.11	0.896	0.01	0.994	-0.1	0.654	0.07	0.952	-0.22	0.467	-0.11	0.994
Tsr3	1192	-0.16	0.902	0.42	0.821	0.11	-	-0.47	0.825	0.11	-	0.53	0.983
Unkl	2361.72	-0.21	0.917	1.54	0.308	0.84	-	-0.25	-	-0.34	-	1.23	0.927
Lrrk1	2495.52	0.21	0.869	0.67	0.529	0.19	0.659	-0.68	0.703	-0.03	-	0.15	0.994
Aldh1a3	3019.39	1.37	0.527	1.83	0.315	-1.67	-	0.21	0.948	-0.68	-	-0.02	-
Actn1	3310.6	0.79	0.274	-0.02	0.992	-0.47	0.068	-0.04	0.992	-0.17	-	-0.18	0.99
Sirt2	1721.21	-0.23	0.786	0.16	0.866	0.36	0.147	-0.2	0.863	0	0.998	0.35	0.969
Hnrnpl	1517.56	0.29	0.717	-0.25	0.773	-0.2	0.494	-0.25	0.838	-0.05	-	0.15	0.99
Nolc1	2175.45	0.41	0.696	0.66	0.464	-0.04	0.903	-0.14	0.957	-0.15	-	0.16	0.994
Casd1	3961	0.99	0.26	0.15	0.92	-0.36	-	0.04	-	-1.63	-	-0.53	0.955
Cnksr3	2623.42	0.66	0.497	0.52	0.632	0.11	-	-0.26	0.918	-0.14	-	-0.25	0.99
Mtmr1	4634.01	0.91	0.383	-0.09	0.956	-0.51	-	-0.06	0.983	-0.46	-	-0.65	0.905
Hmgb3	1584.7	0.13	0.901	0.56	0.521	-0.12	0.696	0.14	0.953	-0.25	-	-0.06	0.998
Map2	1018.94	2.75	0.0014	0.3	0.902	-0.91	-	-1.25	-	0.55	-	-0.89	0.969
Cyp2j9	2110.76	0.08	-	0.37	0.898	-0.4	-	0.27	-	-0.35	-	-0.59	0.99
Nipsnap3a	1016.25	-	-	-	-	-1.24	-	-0.58	-	1.26	-	-	-
Abca1	10262	0.04	0.986	1	0.572	-0.42	-	-0.4	-	-0.93	-	1.25	0.91
Nipsnap3b	1533.7	-0.54	0.307	-0.21	0.817	-0.2	0.44	-0.01	0.997	-0.2	0.538	-0.2	0.983
Lage3	760.25	-0.37	0.791	-0.2	0.856	0.17	0.697	0.03	0.998	0.08	-	-0.44	0.955
Ubl4a	1752.13	-0.75	0.25	-0.46	0.511	-0.02	0.96	0.11	0.951	0.12	0.759	0.3	0.975
Gdi1	2011.93	-0.3	0.621	0.16	0.878	-0.3	0.161	0.12	0.852	-0.09	0.773	0.14	0.991
Sash1	4876.39	0.06	0.972	-0.92	0.303	0.73	-	0.43	0.889	0.35	-	0.2	0.994
Gadd45b	1147.61	1.34	0.113	0	1	0.41	-	-0.01	1	-0.7	-	-1.3	0.608
Slamf6	2920	-	-	-0.51	-	0.24	-	-0.09	-	2.01	-	-2.39	-
Slamf1	4420	2.01	-	-	-	-	-	1.34	-	-0.5	-	0.63	-
Zdhhc12	1105.67	-0.77	0.251	-0.11	0.938	0.31	0.323	0.02	0.993	0.35	-	-0.1	0.994
Endog	1063	0.65	0.716	0.44	0.862	0.26	-	-0.46	-	-1.59	-	0.32	0.994
Cybb	566	-0.22	-	-0.08	-	2.52	-	1.11	-	0.4	-	0.2	-
Golga7	1809.21	-0.05	0.942	-0.35	0.595	-0.27	0.281	0.04	0.977	-0.26	0.348	-0.12	0.994
Xk	5076	-0.76	0.435	-0.84	0.272	-0.68	-	0.29	0.922	-0.27	-	0.33	0.983
Pcolce2	4438	-1.55	-	2.88	-	1.5	-	-0.71	-	0.62	-	3.66	-
Cd48	1054	-0.1	-	1.6	-	-	-	-	-	-	-	2.08	-
Clpx	2782.81	-0.65	0.318	-0.35	0.66	-0.54	0.037	0.04	0.982	-0.11	0.804	0.07	0.995
Trabd	2458.1	-0.23	0.754	0.01	0.996	0.5	0.062	-0.37	0.653	0.18	0.733	0.2	0.985
Mov10l1	2111	-	-	-	-	-	-	-	-	1.27	-	-	-
Dennd6b	2598.09	-0.31	0.834	0.28	0.867	0.08	-	-0.53	-	0.09	-	-0.27	0.99
Cd83	2158	-0.87	-	0.64	0.817	0.41	-	0.23	-	-0.04	-	-0.73	-
Cltrn	1008.33	-	-	-	-	0.69	-	-	-	-	-	-	-
Ace2	2671.21	-4.63	-	3.57	0.02	0.06	0.92	0.02	0.994	-0.09	0.834	7.72	-
Gzmb	1436	-3.23	-	-2.36	-	-	-	1.26	-	0.33	-	3.61	-
C4a	2436.4	2.92	-	-0.38	-	0.97	-	-2.59	-	0.33	-	-2.62	-
Ager	1248	0.09	-	-0.44	-	3.36	-	-0.92	-	3.47	-	-1.56	-
Atf6b	2566	-0.41	0.761	0.37	0.711	0.79	0.039	-0.38	0.819	0.56	-	0.62	0.903
Egfl8	1478	-1.41	-	1.05	-	-1.64	-	-1.87	-	0.38	-	0.35	-
Notch4	1547.42	0.78	-	0.33	-	-3.4	-	-2.82	-	-0.71	-	0.28	-
Ppt2	1389.55	-0.24	0.876	0.09	0.968	-0.31	-	0.01	1	-0.24	-	-0.03	0.998
Prrt1	1403	0.45	-	0.55	-	0.69	-	1.54	-	-	-	0.36	-
Rnf5	1187.79	-0.2	0.769	0.18	0.849	0.44	0.052	-0.13	0.9	0.2	0.6	0.09	0.994
Fam163a	3882	0.73	0.72	1.36	0.5	0.99	-	0.9	-	0.83	-	0.53	-
Cacfd1	2132.55	0.22	0.856	0.16	0.921	0.47	0.244	-0.07	0.975	-0.12	-	-0.71	0.873
Hivep2	8453.56	-0.12	0.928	-0.91	0.176	-0.6	-	-0.21	0.931	-0.22	-	-0.45	0.975
2310057J18Rik	1095	-	-	-	-	0.69	-	-0.58	-	-	-	-	-
Arnt	4011.25	-0.14	0.906	0.14	0.93	-0.11	0.794	-0.1	0.957	-0.45	-	0.18	0.992
Itga2	3754.61	0.63	0.45	1.19	0.105	-0.11	0.847	0.75	0.544	0.07	-	0.69	0.954
Mocs2	1190.45	-0.46	0.438	-0.37	0.543	-0.12	0.687	0.05	0.973	0.06	0.882	-0.02	0.998
Nat9	839.47	-1.2	0.152	-0.55	0.515	-0.24	0.651	-0.13	0.949	-0.05	-	-0.09	0.995
Lpl	2713.16	0.61	0.316	0.64	0.346	-0.14	-	-0.9	-	-0.15	-	0.04	0.998
Atp6v0e	825.11	-0.65	0.138	-0.5	0.328	-0.06	0.772	0.14	0.75	0.02	0.934	-0.05	0.997
Zfp318	13060	1.1	0.159	0.43	0.768	0.14	-	-0.17	0.973	-0.03	-	0.52	0.975
Ttbk1	5438.33	0.58	-	-1.69	-	1.79	-	-	-	0.85	-	-1.69	-
Srf	2174.27	-0.93	0.262	-0.83	0.411	-0.34	-	-0.04	-	-0.07	-	0.17	0.994
Gata3	2518.38	-0.15	-	2.12	-	-1.71	-	-0.07	-	0.02	-	2.42	-
Gata5	3277	-2.41	-	0.69	-	-	-	2.48	-	0.31	-	3.66	0.919
Lama5	2079.64	-0.32	0.872	-1.87	0.035	0.43	0.464	0.03	0.997	1.22	-	0.02	0.999
Steap1	1230	1.49	0.362	2.25	-	-0.01	-	0.32	-	-0.35	-	1.34	-
Steap2	5848.22	0.36	0.838	-0.98	0.454	-0.42	-	-0.78	0.349	-0.83	-	-0.33	0.991
Hspa8	1923.77	-0.16	0.807	0.6	0.148	0.1	0.613	0.07	0.931	-0.1	0.612	0.68	0.408
Serac1	4007	0.85	0.664	0.45	0.849	0.1	-	-0.9	-	-0.59	-	-0.43	0.99
Awat1	1390	-	-	-	-	0.69	-	1.34	-	1.2	-	-	-
Pdzd11	1105.94	-0.33	0.612	-0.14	0.9	0.39	0.112	0.25	0.753	0.06	0.905	0.05	0.998
Psma2	1812.08	-0.69	0.21	-0.13	0.876	0.13	0.566	0.15	0.814	0.07	0.842	0.26	0.971
Mrpl32	875.49	0.02	0.982	-0.69	0.418	-0.47	0.195	0.22	0.874	0.14	-	-0.53	0.954
Setdb1	5082.38	0.26	0.787	0.34	0.8	-0.26	0.63	-0.11	0.97	0.2	-	0.08	0.997
Anxa9	1418.25	0.56	-	0.13	-	-0.76	-	0.18	-	1.23	-	-0.54	-
Arnt2	6047	2.47	0.159	1.09	-	-1.98	-	3.15	-	2.61	-	-1.51	-
Prune1	3140	-0.85	0.209	-0.19	0.886	-0.09	0.831	0.09	0.973	0.19	-	-0.04	0.998
Cers2	2132.02	-0.3	0.62	0	0.999	0.1	0.67	-0.03	0.983	0.28	0.355	0.3	0.971
Nlrp5	3218.67	-	-	-	-	-	-	-	-	1.2	-	-	-
Capza2	2137.35	-0.78	0.048	-0.93	0.053	-0.41	0.016	0.09	0.896	-0.16	0.434	-0.47	0.919
Plekho1	1014.7	-0.31	0.82	0.22	0.924	2.97	-	0.1	-	0.21	-	1.19	0.629
Vps45	1588.54	0.87	0.467	-0.29	0.913	0.15	0.736	0.32	0.894	0.18	-	-0.7	0.975
Prpf3	2902.24	0.22	0.894	-0.49	0.709	-0.17	0.683	-0.61	0.563	-0.28	-	-0.13	0.994
Anp32e	2001.37	-0.23	0.731	-0.39	0.633	-0.22	0.324	-0.21	0.861	-0.33	0.526	-0.31	0.975
Aph1a	2002.68	-0.62	0.31	0.22	0.801	0.45	0.021	-0.22	0.751	-0.18	0.71	0.42	0.933
Tab2	4380	0.39	0.568	-0.41	0.446	-0.05	0.88	0.04	0.982	0	0.994	-0.51	0.784
Ppil4	3213.6	0.41	0.579	-0.2	0.859	-0.66	0.025	0.07	0.964	-0.27	0.586	-0.53	0.919
Cnih1	1233.45	-0.19	0.795	-0.16	0.872	-0.12	0.626	0.08	0.954	-0.23	0.586	-0.28	0.98
Eps8	2839.61	-1.46	0.00062	-1.07	0.017	-0.21	0.408	0.18	0.64	-0.12	0.633	0.28	0.983
Med22	3506	0.01	0.996	0.65	0.498	0.52	0.061	-0.24	0.907	0.65	-	0.37	0.983
Abo	1779	2.97	-	1.6	-	-0.18	-	0.21	-	0.59	-	-3.39	-
Surf1	974.37	-0.63	0.305	-0.17	0.828	0.07	0.817	0.06	0.973	-0.04	0.938	0.31	0.975
Med28	897.76	-0.3	0.561	0.05	0.97	0.18	0.412	-0.14	0.891	0.14	0.617	0.3	0.967
Qdpr	1242.71	-0.02	0.979	0.28	0.692	0.41	0.093	-0.28	0.75	-0.04	0.937	0.08	0.994
Gnrh1	441.67	-0.63	-	-2.96	-	-0.22	-	-0.36	-	0.33	-	-1.34	-
Tnr	12202	0.38	-	-1.53	-	-0.65	-	0.54	-	3.88	-	-1.48	-
Sqstm1	1570.75	0.07	0.938	-0.57	0.174	0.37	0.131	-0.09	0.937	0.15	0.685	-0.6	0.584
Nfe2l2	2441.21	0.28	0.559	0.36	0.502	-0.1	0.624	0.04	0.956	-0.08	0.729	-0.05	0.995
Rxrg	1853	2.16	-	1.76	-	-	-	-	-	-1.6	-	1.13	-
Rxra	4905	-0.5	0.337	-0.38	0.553	0.2	0.653	-0.04	0.983	0.06	-	-0.18	0.99
Adamtsl4	2541.03	-0.06	0.981	0.08	0.987	1.63	-	-1.76	-	-0.11	-	0.13	0.998
Fcrls	1481.5	-1.13	-	0.21	-	0.69	-	1.53	-	1.23	-	1.45	-
Cd5l	2036	-	-	-	-	-1.24	-	-	-	-	-	-	-
Prpsap1	1691.78	-0.58	0.278	-0.54	0.255	0.23	0.577	-0.35	0.67	0.15	0.787	0.2	0.99
Fam184b	4236	0.12	-	0.15	-	2.55	-	-1.07	-	1.98	-	0.38	-
Ncapg	3146.45	-0.3	0.903	0.97	0.505	-0.59	0.168	0.79	-	0.15	-	1.58	0.723
Lcorl	5453.61	0	0.998	0	1	-1	0.034	0.09	0.958	-0.86	0.125	-0.14	0.994
Lta4h	1710.11	-0.35	0.664	-0.05	0.966	0.01	0.98	0.15	0.794	-0.08	0.79	0.22	0.983
Amdhd1	2421	2.11	-	-	-	-	-	1.02	-	-1.84	-	-	-
Dstn	1911	-0.25	0.652	-0.26	0.683	-0.68	0.00079	0.24	0.082	-0.16	0.409	-0.19	0.983
Macroh2a1	1662.59	0.55	0.224	0.17	0.819	-0.09	0.752	-0.22	0.674	-0.11	0.755	-0.08	0.994
Gtf2ird2	693	1.42	0.292	1.15	0.661	0.43	-	0.11	-	2.25	-	-0.34	0.994
Bola1	710.59	-0.17	0.85	0.13	0.933	0.33	0.348	-0.05	0.986	0.08	-	0.47	0.955
Castor2	7367	-0.84	0.354	-0.24	0.896	-0.52	-	-0.12	0.975	0.18	-	0.1	0.994
Fcgr1	1594.5	1.23	-	-	-	-	-	-	-	-1.6	-	2.49	-
Ncf1	1734.29	0.49	-	-0.06	-	0.69	-	-	-	0.33	-	0.87	-
Wnt11	1643.5	3.31	-	-0.05	-	-	-	-1.86	-	0.33	-	-1.56	-
Adss	2744.64	-0.42	0.442	-0.2	0.807	-0.03	0.912	0.03	0.98	-0.22	0.497	-0.05	0.997
1700016C15Rik	768	-0.16	-	-0.91	-	0.95	-	-0.05	-	-0.02	-	0.74	-
Il17rb	2009	-0.29	-	1.52	-	-0.67	-	-0.07	0.985	1.71	-	1.13	-
Cacna1d	1347.03	1.88	0.242	0.04	0.992	-1.7	-	-0.1	-	-1.24	-	-1.35	0.92
Chdh	5690	0.14	0.881	1.21	0.0069	-0.03	0.949	-0.23	0.843	-0.14	-	0.71	0.781
Actr8	2224.06	0.47	0.557	0.29	0.8	-0.13	0.706	0.38	0.733	0.12	-	0.17	0.99
Lrrc27	677.28	-3.27	-	1.43	-	2.05	-	0.98	-	-0.59	-	2.83	-
Stk32c	1883	-1.27	-	-3.17	-	-	-	1.34	-	-1.41	-	0.01	-
Fnta	1142.37	0.33	0.638	-0.23	0.83	0.43	0.379	-0.02	0.998	0.38	-	-0.36	0.975
Mtrex	3364.16	0.21	0.837	0.11	0.949	-0.33	0.251	-0.13	0.948	-0.28	0.527	0.09	0.995
Lbp	1614	1.37	0.498	-0.31	-	1.47	-	1.03	-	-0.45	-	0.06	-
Celsr1	7899.89	1.52	0.11	1.1	0.548	0.05	-	-0.06	-	1.28	-	-0.28	0.994
Fli1	3318	1.66	-	0.7	-	-	-	2.09	-	-3.09	-	0.21	-
Stard13	3475.82	-0.14	0.912	-1.42	0.047	0.49	-	-0.21	0.954	-0.09	-	-1.05	0.653
Tenm1	3443	0.75	-	2.78	-	-0.1	-	-0.85	-	0.65	-	2.14	-
Camk1g	1493.5	1.75	-	-1.89	-	-0.27	-	-1.6	-	-	-	0.21	-
Utp25	2406.79	1.52	0.179	0.19	0.956	-0.6	-	0.65	-	0.33	-	0	1
Hsd11b1	1623	-1.9	-	-0.16	-	0.69	-	0	-	1.46	-	1.96	-
Syt14	4712.29	1.3	-	1.57	-	0.14	-	-1.63	-	-0.29	-	0.3	-
H2-M3	1438	0.13	0.952	-0.2	0.947	0.32	-	-0.15	-	0.51	-	-0.11	0.998
Lonrf3	2911	0.8	-	0.29	-	0.14	-	-0.58	-	0.28	-	0.83	-
Atp5e	424.64	-0.04	0.961	-0.22	0.805	-0.2	0.368	0.23	0.696	0.04	0.919	-0.02	0.998
Nelfcd	2240.21	-0.7	0.388	0.13	0.915	0.24	0.307	-0.07	0.973	0.21	0.6	0.05	0.997
Tubb1	1406	2.74	-	-	-	0.69	-	-	-	-	-	-	-
Ctsz	1441	-1.49	0.0027	-0.42	0.598	0.27	0.224	0	1	0.27	0.285	-0.23	0.983
Prelid3b	1306.12	-1.05	0.0083	-0.9	0.026	0.2	0.332	0.17	0.643	-0.03	0.933	-0.29	0.968
Sertad4	1861.25	1.57	-	-0.5	-	2.47	-	-0.05	-	0.21	-	-0.33	-
H2-M2	1550	1.12	-	-2.02	-	-0.27	-	-	-	-3.04	-	-1.77	-
Ube2a	1108.99	-0.53	0.351	-0.45	0.501	-0.08	0.76	0.15	0.88	0.18	0.64	-0.25	0.983
Slc25a5	1233.59	-1.09	0.061	-0.09	0.921	0.06	0.745	0.11	0.759	0.08	0.666	0.22	0.983
Atp1b4	4195	-	-	-	-	1.79	-	1.34	-	-	-	-	-
Ppdpf	826.64	-0.41	0.633	-0.11	0.913	0.23	0.393	-0.33	0.585	0.17	0.689	-0.14	0.994
Kcnq2	2758	1.1	0.536	0.98	0.64	3.64	-	-1.5	-	1.22	-	0.36	-
Eef1a2	2084	3.01	-	0.6	-	-	-	-1.32	-	-	-	-0.98	-
Col20a1	3867	1.57	-	-0.33	-	1.39	-	0.34	-	2.81	-	-1.23	-
Pls3	3125.46	-1.42	0.001	-1.85	7.77413e-05	-0.44	0.11	0.24	0.661	-0.24	0.324	-0.68	0.833
Mpped2	1162.5	0.85	-	1.56	-	-1.24	-	1.34	-	-0.66	-	2.94	-
Nkap	4230	-0.28	0.756	-0.34	0.738	-0.26	0.535	-0.06	0.974	0.09	-	-0.14	0.994
Ndufa1	419	0.03	0.978	-0.38	0.505	-0.18	0.474	0	1	-0.08	0.84	-0.05	0.997
Wt1	1942.38	0.98	-	3.07	-	-	-	3.39	-	2.23	-	2.36	-
E2f3	4579	-0.78	0.48	-0.58	0.634	-0.18	-	-0.19	0.954	0.38	-	-0.35	0.983
Cr1l	1611.55	-0.27	0.705	-0.01	0.996	-0.03	0.889	-0.02	0.993	0.05	0.889	0.19	0.99
Ppfibp1	4153.34	0.19	0.86	-0.41	0.702	0.21	0.643	0.29	0.83	-0.02	-	-0.7	0.896
Cd46	6288	0.17	0.935	0.35	-	-0.42	-	0.22	-	0.08	-	1.04	0.975
Cd34	2616.3	0.65	0.701	-0.54	0.803	0.91	-	0.17	-	-0.75	-	-0.74	0.975
Plgrkt	988.26	-0.72	0.091	-0.9	0.062	-0.13	0.58	0.23	0.44	-0.12	0.692	-0.47	0.91
Cd274	3622	-0.01	0.995	-0.64	0.772	-1.16	-	-0.42	-	-0.43	-	-0.57	0.983
Pdcd1lg2	1689	0.1	-	-	-	-1.24	-	1.34	-	-	-	1.13	-
Gtf3a	1346.39	-0.31	0.789	0.03	0.988	0.15	-	-0.23	0.931	-0.12	-	0.2	0.992
Mtif3	1791.79	-0.54	0.36	-0.06	0.967	-0.14	0.625	0.22	0.819	-0.38	0.348	0.25	0.983
Lnx2	3501.25	-1.01	0.252	-0.9	0.231	0.19	-	-0.71	0.592	-0.28	-	0.22	0.992
Dyrk3	1913.5	-0.97	-	0.71	-	0.91	-	-0.6	-	0.26	-	-0.05	-
Mapkapk2	2854	0.3	0.714	0.37	0.675	0.69	0.075	-0.47	0.693	0.47	-	-0.2	0.99
Lamp2	2173.69	-0.17	0.801	-0.07	0.949	-0.46	0.029	0.19	0.645	-0.2	0.393	-0.12	0.992
Atxn10	1937	-0.03	0.984	0.27	0.799	-0.06	0.857	0.11	0.963	0.09	-	0.05	0.998
Foxred2	2589.57	0.52	-	1.8	-	0.42	-	0.77	-	0.27	-	1.33	-
Eif3d	1884.41	-0.18	0.851	0.18	0.832	0.32	0.088	-0.02	0.993	0.3	0.401	0.16	0.99
H3f3b	1913.14	-0.2	0.681	-0.23	0.683	-0.21	0.29	0.1	0.802	-0.11	0.572	-0.41	0.831
Nup50	4766	0.04	0.968	-0.07	0.96	-0.15	0.699	-0.14	0.922	-0.11	-	-0.31	0.975
Phf21b	3377	-0.06	-	-0.41	-	-0.86	-	-2.31	-	1.22	-	-0.21	-
Nlrp14	2354.5	-	-	-	-	0.8	-	-1.54	-	1.27	-	-	-
Ift27	956.82	0.38	0.772	0	1	0.65	-	0.15	0.973	0.02	-	-0.49	0.975
Pacsin2	2651.79	-0.62	0.17	-0.06	0.966	0.16	0.474	0.03	0.977	0.01	0.981	-0.1	0.994
Cmah	6035.65	1.03	0.428	2.04	0.489	-0.54	-	-1.07	-	-2.1	-	-0.43	0.992
Ttll12	3774	-1.11	0.159	-0.02	0.992	0.39	0.258	-0.55	0.602	-0.05	-	0.56	0.91
Bik	550	0.33	0.876	0.32	0.915	0.27	-	0.5	-	1.65	-	0.2	0.994
Scube1	3891	1.62	0.266	0.71	0.767	-0.49	-	1.29	-	2.04	-	0.12	-
Tox4	4781.71	-0.47	0.452	-0.02	0.993	0.01	0.962	-0.21	0.863	0.16	0.706	0.01	0.999
Mrps18c	588.71	-0.11	0.888	-0.68	0.192	-0.27	0.44	0.34	0.742	-0.15	-	-0.2	0.99
Sulf1	4630.01	-0.27	0.903	1.01	0.647	1.04	-	-1.27	-	1.03	-	1.1	0.955
Srsf6	3475.23	0.83	0.223	-0.13	0.921	0.39	0.218	-0.01	0.998	0.13	-	-0.52	0.886
Plcg1	4553.22	0.57	0.583	-0.08	0.974	0.5	-	-0.09	0.982	0.32	-	-0.28	0.99
Kctd2	2089.4	0.29	0.8	-0.18	0.92	0.13	-	-0.2	0.952	0.03	-	0	1
Tmprss6	1605.14	-	-	-	-	1.74	-	-	-	-	-	-	-
Kctd5	2394.54	-0.76	0.241	-0.56	0.418	-0.03	0.961	-0.05	0.983	0.05	-	-0.17	0.99
Pom121l2	2451.5	-	-	-	-	-1.24	-	-	-	-	-	-	-
Etaa1	4185	0.45	0.849	-0.7	0.746	-0.86	-	0.25	-	-0.06	-	-0.8	0.975
Matn4	4113	1.12	-	1.59	-	0.8	-	0.82	-	0.84	-	-0.28	-
Svs4	731	2.53	-	-	-	-	-	-	-	-	-	-	-
Svs6	535	2.11	-	-4.73	-	-	-	-	-	-	-	-4.26	-
Slpi	574.43	0.95	0.556	1.59	0.679	0.41	-	-0.47	-	0.41	-	-0.52	0.994
Svs3a	1193	-	-	-	-	-	-	-0.58	-	-	-	-	-
Svs5	504	2.53	-	-	-	-	-	-	-	-	-	-	-
Rbpjl	2861.33	-	-	-	-	-1.24	-	4.28	-	-	-	-	-
Sdc4	2458	-0.13	0.88	0.69	0.109	0.01	0.954	-0.07	0.913	0.06	0.788	-0.04	0.998
Il13ra1	3712	-0.52	0.405	-0.27	0.779	-0.4	0.176	0.01	0.995	-0.28	0.321	0.02	0.998
Prl5a1	1061	-	-	-	-	-	-	-0.58	-	-2.18	-	-	-
Nbr1	3597.74	-0.33	0.544	-0.14	0.869	0.05	0.863	0.03	0.979	-0.08	0.777	0.22	0.983
Cyth1	3119	0.22	0.832	-0.33	0.753	0.46	0.252	-0.26	0.868	-0.08	-	-0.39	0.975
Rnd3	2828.76	-0.03	0.974	-0.05	0.976	-0.51	0.063	0.09	0.931	-0.38	0.171	-0.33	0.96
Brca1	3559.2	0.32	-	1.01	-	0.05	-	-2.4	-	-1.14	-	1.74	-
Gast	460	-	-	-	-	-	-	1.34	-	-	-	-	-
Cntnap1	5440	-1.26	0.324	0.8	0.651	0.54	-	-1.14	-	-1.26	-	1.78	0.408
Nt5c3b	1278.66	-0.22	0.871	-0.21	0.918	0.02	0.975	0.2	-	-0.09	-	0.31	0.99
Coa3	886	-0.44	0.397	-0.19	0.772	0	0.989	0.02	0.983	0.14	0.603	0.11	0.992
Zpbp2	1241.83	0.6	-	2.14	-	-1.24	-	-2.56	-	2.81	-	0.63	-
Gsdma	2726	0.1	-	1.52	-	0.09	-	0.03	-	0.32	-	-1.9	-
Med24	1737.3	-0.37	0.813	-0.43	0.771	0.32	0.384	-0.08	0.981	-0.37	-	-0.15	0.994
Gsdma2	1314	-	-	-	-	-2.25	-	-0.94	-	1.01	-	-	-
Psmd3	2148	-0.27	0.682	0.13	0.922	0.14	0.768	-1.05	0.0053	-0.27	-	0.44	0.944
Exosc10	2295.44	-0.11	0.914	-0.07	0.974	0.22	0.407	-0.17	0.931	0.03	-	-0.35	0.983
Glod4	1434.22	-0.56	0.341	-0.36	0.611	-0.25	0.336	0.39	0.392	-0.13	0.776	-0.12	0.994
Vps53	2307.09	-0.65	0.232	-0.41	0.579	0.22	0.397	-0.03	0.989	0.04	0.95	0.07	0.995
Taok1	11813	-0.19	0.761	-0.33	0.582	-0.43	0.032	0.12	0.861	-0.08	0.804	-0.2	0.983
Dnttip1	1550.67	0.12	0.929	-0.37	0.779	0.18	-	-0.13	0.97	0.23	-	-0.06	0.998
Tnnc2	700	1.59	-	-2.87	-	-	-	-	-	-1.6	-	-0.96	-
Acot8	1149.69	-0.67	0.271	-0.35	0.704	0.13	0.706	0.04	0.985	0.33	-	0.34	0.975
Cd300lg	2353	1.44	-	2.26	-	-1.24	-	1.34	-	-1.02	-	1.69	-
Pyy	551.96	1.53	0.102	1.66	0.06	0.32	0.074	-0.05	0.954	0.28	0.134	-0.82	0.969
Mpp2	3577	0.76	0.715	-0.98	0.634	-0.28	-	-0.6	-	-1.38	-	-0.55	0.99
Ppy	496.05	4.54	-	0.46	-	0.13	0.752	-0.25	0.741	0.15	0.659	-3.27	-
Vtn	1124.75	-1.8	-	-3.71	-	-1.12	-	1.34	-	-1.6	-	2.32	-
Nlk	1925.86	1.08	0.525	0.7	0.68	-0.87	-	0.35	0.879	-0.08	-	0.89	0.955
Traf4	2219.16	0.19	0.841	0.12	0.938	0.15	0.739	-0.13	0.94	0.32	-	-0.43	0.969
Aldoc	1739.87	-0.01	0.991	0.24	0.9	0.21	0.582	-0.07	0.933	0.55	0.116	0.1	0.997
Stac2	1800	1.14	-	0.42	-	-	-	-	-	-	-	0.23	-
Rpl19	745.63	-0.08	0.878	0.07	0.938	0.18	0.241	0.09	0.887	0.19	0.409	0.12	0.99
Nek8	2066.98	-0.27	0.876	-0.11	0.97	0.2	0.635	-0.23	0.922	-0.24	-	-0.12	0.995
Cacnb4	7872	0	-	-0.13	-	-1.4	-	0.23	-	-0.01	-	0.36	-
Plxdc1	2156	-1.31	-	1.76	-	2.69	-	-2.28	-	0.33	-	1.85	-
Arl5b	2827.53	0.09	0.947	-0.76	0.27	-0.79	0.022	-0.21	0.876	0.33	0.559	0.27	0.989
Zfp207	2585.95	0.15	0.815	0.15	0.838	-0.04	0.862	0.05	0.958	-0.25	0.306	0.02	0.998
Psmd11	1162.33	-0.44	0.441	-0.14	0.866	-0.32	0.108	0.07	0.948	-0.29	0.31	-0.15	0.99
C1qtnf1	1493.5	-0.94	-	1.53	-	0.54	-	-0.35	-	1.83	-	1.73	-
Pipox	1581.1	-1.35	-	0.19	-	-0.21	-	0.43	0.863	-0.43	-	-0.03	-
Timp2	1588.97	0.96	0.054	0.23	0.884	-0.2	-	-0.6	-	-0.96	-	0.26	0.99
Zc3h18	3509.41	-0.09	0.926	0.23	0.834	0.29	0.404	-0.1	0.965	0.06	-	0.25	0.99
Top2b	2465.48	-0.32	0.729	0.37	0.737	-0.38	0.332	0.15	0.949	-0.74	0.17	0.8	0.831
Rarb	1052	-4.3	-	1.57	-	-2.76	-	-1.83	-	-0.35	-	3.42	-
Igfbp4	3831	0.56	0.613	-0.07	0.981	-2.74	-	-0.58	-	2.38	-	0.44	0.983
Cdc6	2756.67	-0.42	-	0.47	-	0.06	-	0.12	-	-0.24	-	-0.08	-
Suz12	3189.69	0.81	0.329	0.15	0.913	-0.75	0.033	0.16	0.931	-0.15	-	0.06	0.998
Atad5	7266.08	-0.64	0.722	-1.49	0.109	-0.38	-	-0.5	-	-0.27	-	-0.81	0.954
Crlf3	2304.87	-1.05	0.237	-0.53	0.635	-0.05	-	0	1	0.09	-	0.21	0.992
Krt27	1550	-1.42	-	-0.85	-	-0.03	-	1.62	-	1.09	-	-0.92	-
Tns4	4636.29	-0.31	0.627	-0.52	0.377	0.24	0.348	-0.09	0.924	0.05	0.884	-0.41	0.955
Tnfaip1	3730.92	-0.46	0.475	-0.35	0.541	0.15	0.445	-0.03	0.97	0.08	0.759	-0.27	0.97
Abr	4345.04	-0.32	0.651	-0.05	0.972	0.45	0.162	-0.09	0.949	0.39	0.418	0.05	0.997
Rab11fip4	5686.62	-0.07	0.953	0.31	0.8	-0.18	-	0.18	0.931	0.05	-	-0.07	0.997
Cd40	1085.14	-1.79	-	1	-	1.59	-	-2.16	-	2.2	-	1.04	-
Slc35c2	1928.1	0.11	0.92	0.43	0.7	0.02	0.969	-0.24	0.908	-0.05	-	-0.1	0.995
Zfp334	8205	0.29	0.896	-0.6	-	0.47	-	0.01	-	-0.76	-	-0.25	0.994
Elmo2	2647.8	-0.33	0.782	1.37	0.195	-0.12	0.787	-0.49	0.819	-0.02	-	1.67	0.225
Wsb1	2266.33	0.69	0.27	-0.07	0.95	-0.62	0.034	0.19	0.709	-0.42	0.09	-0.03	0.998
Ttpal	3937.01	-0.02	0.989	-0.25	0.866	0.36	-	0.05	0.988	-0.29	-	0.38	0.983
Rhot1	2143.87	-0.16	0.887	0.44	0.678	-0.37	-	-0.16	0.954	0.35	-	0.69	0.873
Hnf4g	3475.9	-0.16	0.928	0.17	0.921	-0.43	0.323	0.41	0.861	-0.33	-	0.22	0.994
Rhbdl3	1771.67	2.29	-	1.74	-	-0.43	-	-0.33	-	-2.15	-	-0.58	-
Ada	1688	-3.18	-	-0.75	0.455	0.05	-	0.4	0.753	0.66	0.042	1.4	-
Serinc3	3518.29	0.48	0.33	-0.01	0.994	0	0.995	0.25	0.762	0.14	0.759	-0.13	0.994
Tha1	1770	-0.41	0.724	0.55	0.771	0.44	-	0.05	-	0.62	-	1.32	0.661
Pgs1	2506.35	-0.05	0.96	-0.05	0.98	0.05	-	0.02	0.997	0.6	-	0.06	0.998
Birc5	1080.49	-0.99	0.488	0.67	0.382	-0.19	0.593	0.33	-	0.21	-	0.09	0.997
Afmid	2229.23	-0.37	0.773	0.4	0.776	0.49	0.256	0.01	1	0.03	-	0.41	0.983
Pigt	2455.23	-0.68	0.333	0.19	0.913	0.23	0.476	-0.05	0.987	0.17	-	0.15	0.994
Wfdc2	849	0.96	0.208	0.54	0.512	0.62	-	0.21	0.949	0.15	-	-0.75	0.847
Etv4	1087.58	0.49	-	2.11	-	0.11	-	0.38	-	-2.71	-	0.55	-
Eppin	778	-	-	-	-	-	-	-	-	0.33	-	-	-
Dbndd2	1176.94	-0.1	0.919	-0.4	0.641	0.33	0.411	0.13	0.954	0.42	-	-0.13	0.994
Mmp9	1294.5	1.59	-	-1.29	-	-	-	-	-	0.33	-	-1.93	-
Slc12a5	1202	-	-	-2.8	-	-1.24	-	1.34	-	1.1	-	-2.31	-
Ghdc	2055	-0.59	0.736	-0.1	0.966	0.35	-	-0.17	-	0.58	-	0.28	0.99
Pltp	1809	-1.02	-	0	0.999	-0.3	-	-0.37	-	-0.53	-	-0.45	0.99
Slc12a7	4069.78	-0.71	0.279	0.11	0.921	0.3	0.348	-0.1	0.954	-0.56	0.09	0.73	0.784
Ctsa	2370.07	-1.09	0.044	-0.07	0.954	0.08	0.7	0.04	0.957	0.03	0.916	0.25	0.975
Zswim1	2705	-0.48	0.753	0.33	0.794	-0.05	0.921	-0.11	0.972	0.29	-	-0.1	0.996
Slc12a4	3755	0.44	0.788	0.56	0.794	0.54	-	-0.3	-	0.14	-	1.04	0.927
Spata25	631	2.35	-	-	-	-	-	-	-	-1.6	-	-	-
Myo1c	4384.88	0.1	0.923	0.17	0.856	-0.02	0.958	-0.27	0.575	-0.07	0.866	-0.38	0.969
Crk	3731.68	0.09	0.896	-0.3	0.646	-0.19	0.448	0.04	0.97	-0.05	0.914	-0.19	0.985
Cox7c	538.81	0.26	0.649	-0.61	0.169	-0.39	0.054	0.19	0.646	-0.13	0.691	-0.26	0.975
Pitpna	2076.18	-0.2	0.802	-0.68	0.112	0.19	0.562	0.01	0.996	0.16	0.688	-0.23	0.983
Mlx	1276.56	-0.51	0.387	-0.06	0.963	0.04	0.903	0.05	0.965	0.22	0.448	0.18	0.99
Retreg3	3165	-0.39	0.592	-0.14	0.912	0.17	0.644	-0.04	0.983	-0.03	0.961	-0.13	0.994
Jph2	4183	0.26	0.869	-0.8	0.66	-	-	1.34	-	-	-	0.33	0.99
Dhx58	1826.9	0.23	0.916	-0.05	0.991	0.62	-	-0.06	0.989	0.49	-	-1.39	0.836
Rab5a	2366	0.62	0.451	-0.46	0.485	-0.49	0.235	0.13	0.937	-0.35	-	-0.26	0.983
Hspb9	652	-	-	1.63	-	1.36	-	2.6	-	-2.18	-	-	-
Nkiras2	2080.18	-1.13	0.149	-0.17	0.859	0.51	0.027	-0.24	0.557	-0.04	0.917	0.08	0.994
Ppp2r5c	2430.43	-0.15	0.801	-0.13	0.883	-0.2	0.311	0.14	0.752	-0.03	0.93	-0.13	0.99
Ift52	2155.67	-0.26	0.726	0.21	0.831	-0.13	0.634	0.03	0.983	0.14	0.735	0.21	0.989
Mybl2	3651	0.09	0.974	1.03	0.661	0.36	-	-1.15	-	-0.67	-	1.09	0.969
Sgk2	2712.82	-0.65	0.402	-1.06	0.014	0.22	0.528	0.04	0.984	0.25	0.467	-0.39	0.932
Eya2	1674.99	3.1	-	4.82	-	0.1	-	-0.44	-	-0.06	-	-	-
B4galt5	4210	-0.47	0.58	0.66	0.415	0.16	0.61	0.25	0.9	0.42	-	0.84	0.784
Gdap1l1	1286.13	0.91	0.599	0.43	0.891	0.7	-	0.01	-	-1.22	-	-0.13	0.998
Hnf4a	4229.17	-0.65	0.223	-0.28	0.675	0.18	0.321	-0.11	0.834	0.24	0.228	-0.15	0.99
Ptgis	1472.67	1.09	0.428	0.29	0.92	-4.03	-	2.23	-	-	-	0.19	0.994
Cadps2	2369.04	1.54	0.033	1.03	0.446	-0.39	0.218	0.38	0.483	-0.3	0.488	-0.4	0.99
Ddx27	2672.09	0.03	0.978	0.31	0.779	-0.03	0.926	-0.2	0.94	0.48	-	-0.11	0.994
Cyth3	3824.93	0.27	0.813	0.45	0.683	0.44	-	-0.61	0.818	-0.25	-	-0.13	0.994
Cyth4	3110	-1.41	-	1.28	-	0.69	-	-	-	1.67	-	1.94	-
Rac3	1028.19	-0.26	-	-0.37	-	0.59	0.169	-0.16	0.922	0.55	-	0.18	0.997
Rrp7a	1857.57	-0.48	0.425	-0.26	0.774	0.6	0.033	-0.21	0.877	0.15	0.937	0.25	0.983
Cyb5r3	2041.28	-0.92	0.107	-0.04	0.976	0.35	0.099	-0.12	0.884	0.18	0.553	0.23	0.983
Ints2	2310.82	0.23	0.878	0.46	0.761	-0.53	0.242	0.72	0.513	-0.04	-	0.98	0.81
Med13l	6275.05	0.49	0.467	0.08	0.946	0.12	0.75	0.06	0.974	0.23	-	-0.42	0.953
H2bc4	1156	-0.33	0.551	-0.09	0.933	0.04	0.859	0	1	0.27	0.256	0.1	0.994
Baiap2l2	1244.59	1.23	0.085	0.54	0.654	0.92	-	-0.3	-	-0.82	-	-0.31	0.99
Mafk	2849	-0.21	0.81	0.1	0.938	0.35	0.234	-0.17	0.92	0.09	0.868	-0.1	0.994
Med1	4378.56	-0.31	0.654	0.06	0.96	-0.61	0.015	-0.09	0.937	-0.07	0.842	-0.02	0.998
Erbb3	6016	-0.34	0.506	0.32	0.62	0.01	0.956	-0.13	0.819	0.12	0.633	0.13	0.99
Stard3	1823.12	-0.47	0.642	0.45	0.584	0.28	0.288	-0.04	0.986	0.2	-	-0.13	0.994
Ikzf3	4607	-0.19	-	-3.44	-	0.96	-	3.07	-	0.31	-	-1.44	-
Mfng	901.75	2.36	-	0.75	-	0.6	-	-1.32	-	1.94	-	-1.23	-
Vmp1	1232.79	-0.54	0.4	0.31	0.607	-0.16	0.445	0.06	0.941	-0.16	0.503	0.62	0.476
Uchl5	1499.16	0.02	0.983	-0.08	0.961	-0.43	0.217	-0.13	0.959	-0.27	-	0.25	0.983
Glrx2	1216.88	-0.45	0.619	-0.13	0.957	-0.49	-	-1	0.049	-0.76	-	0.6	0.969
Ro60	8738	0.3	0.801	0.25	0.838	-0.49	0.261	-0.09	0.973	-0.05	-	-0.12	0.994
Stk4	3451.16	-0.11	0.929	-0.26	0.78	-0.32	0.481	-0.03	0.989	-0.56	0.17	0.14	0.994
Pmp22	1630.44	-1.71	0.0031	-1.23	0.013	0.38	0.07	0.08	0.942	0.02	0.949	-0.33	0.974
Gdf9	1793	-0.28	-	0.25	-	-2.13	-	1.34	-	-2.18	-	1.83	-
Zcchc10	1267	-0.64	0.611	-1.61	0.076	-0.46	-	0.23	-	-0.16	-	-0.19	0.994
Tbx5	1923	-	-	-	-	-	-	-	-	1.27	-	-	-
Psmb6	795.59	-0.64	0.134	-0.32	0.562	0.35	0.082	-0.02	0.985	0.3	0.28	0.19	0.983
Spag7	1154.32	-0.06	0.944	0.12	0.907	0.15	0.512	0.02	0.992	0.21	0.58	0	1
Pfn1	862.33	-0.87	0.005	0.13	-	-0.4	0.765	-0.92	5.97682e-14	-0.55	0.58	0.92	-
Tomm34	1965.4	0.36	0.62	0.14	0.905	0.05	0.903	-0.07	0.959	0.17	0.735	0.37	0.969
Ywhab	3013	0.19	0.757	-0.22	0.772	-0.36	0.125	-0.12	0.897	0.02	0.964	0.07	0.994
Ksr1	4712.01	-1.47	0.052	-1.03	0.147	0.5	-	-0.41	0.838	0.77	-	0.25	0.989
Gpx3	1594	-0.21	0.815	0.73	0.357	-0.31	-	0.09	-	-0.16	-	0.72	0.661
Anxa6	2276.61	0.86	0.151	0.51	0.53	-0.66	-	-0.09	-	0.17	-	0.29	0.983
Il12rb2	2799	-	-	-	-	-	-	-	-	0.33	-	-	-
Zkscan6	2270	0.02	0.992	-0.09	0.969	0.05	-	-0.22	0.933	-0.07	-	-0.6	0.955
Kpna2	2044.09	-1.03	0.034	-0.43	0.455	0.01	0.98	0.19	0.753	-0.21	0.363	-0.11	0.994
Smurf2	5290	0.24	0.773	0	0.999	-0.63	0.077	-0.12	0.922	-0.01	-	-0.18	0.992
Cep95	1579.84	-0.04	0.983	0.3	0.867	-0.45	-	0.33	0.907	0.76	-	0.55	0.983
Vezf1	4051.39	0.51	0.487	-0.11	0.937	-0.15	0.729	-0.31	0.795	-0.1	-	-0.23	0.99
2210416O15Rik	2130.91	1.69	0.053	0.23	0.92	0.05	-	-1.17	-	0.55	-	0.38	0.99
Srsf1	2746.57	0.83	0.245	-0.47	0.512	-0.47	0.112	0.03	0.987	-0.41	0.478	-0.51	0.873
Abi3	1381.58	1.1	0.486	1.93	0.028	0.56	-	-0.27	0.861	0.39	-	0.72	0.983
Shroom1	4548	1.52	-	-1.03	-	-0.27	-	2.46	-	-2.69	-	-3.45	-
Kif3a	2225.25	0.32	0.795	-0.89	0.218	0	-	-0.05	0.989	-0.68	-	-0.33	0.99
Septin8	4194.49	0.27	0.788	-0.01	0.995	0.48	-	0.03	0.994	-0.07	-	-0.15	0.994
Mtmr4	4343.39	-0.01	0.992	-0.31	0.744	-0.11	-	-0.28	0.799	-0.32	-	-0.25	0.983
Mrm1	2477	0.29	0.819	0.21	0.927	0.78	-	0.31	0.91	2.3	-	0.17	0.994
Mapt	2012.87	1.15	0.202	0.92	0.26	0.01	-	0.54	0.788	-0.37	-	0.33	0.99
Kansl1	5329.85	-0.11	0.912	-0.49	0.643	0.36	0.275	-0.3	0.76	-0.25	0.593	-0.35	0.983
Gid4	4283	-0.08	0.933	0.16	0.913	-0.18	0.666	-0.01	1	-0.09	-	-0.03	0.998
Myo1b	4333.4	1.91	0.293	0.93	0.194	-0.37	0.306	-0.25	0.895	-0.21	-	0.06	0.998
Dhx40	3540.8	-0.69	0.317	-0.53	0.495	-0.19	0.669	0.06	0.981	-0.16	-	-0.12	0.994
Ypel2	4113.5	-1.36	0.065	-0.95	0.223	0.44	0.469	-0.12	0.973	0.29	-	-0.25	0.99
Akap1	3376.78	0.23	0.781	0.53	0.504	0.36	0.218	-0.31	0.825	0.01	-	0.18	0.992
Nol11	3147.44	0.9	0.45	0.37	0.799	-0.54	0.127	-0.04	0.994	-0.44	-	-0.36	0.989
Derl2	2093.16	-0.53	0.49	-0.4	0.507	-0.41	0.173	0.13	0.915	-0.44	0.346	-0.44	0.924
C1qbp	871.38	0.62	0.616	0.11	0.951	0.14	-	-0.1	-	0.22	-	-0.22	0.992
Rpain	768.26	-0.22	0.879	-0.29	0.849	-0.47	0.285	0.47	-	-0.23	-	0.04	0.998
6330403K07Rik	1533.5	0.99	0.25	0.22	0.898	-0.27	-	2.23	-	1.85	-	-0.11	0.995
Slc13a3	1968	-	-	-2.45	-	0.9	-	-1.1	-	0.07	-	-1.95	-
Kcnab3	2538	-	-	3.19	-	0.6	-	-2.46	-	2.13	-	-1.21	-
Chd3	2836.53	-0.07	0.959	-0.74	0.247	0.48	-	-0.05	0.989	0.24	-	-0.19	0.994
Kdm6b	6202.71	0.34	0.578	0.1	0.946	-0.58	0.08	-0.38	0.324	-0.31	0.473	-0.18	0.99
1700125H20Rik	687	-	-	-	-	-	-	-	-	-2.02	-	-	-
Appbp2	6463	-0.13	0.869	0.09	0.936	-0.44	0.156	0.01	0.998	-0.06	0.902	-0.09	0.994
Wnt9b	4518	-	-	-	-	-	-	1.44	-	-	-	-	-
Adora2b	1845	-0.79	0.73	0.14	-	-0.06	-	0.28	-	-0.01	-	0.77	0.983
Ncor1	2912.82	0.34	0.526	-0.6	0.185	-0.14	0.612	-0.18	0.838	0.15	0.715	-0.24	0.983
Trpv2	2909	0.39	0.859	0.33	-	-	-	0.79	-	-3.08	-	0.37	-
Cenpv	703.7	0.21	0.877	-0.55	0.677	1.05	-	-0.25	-	-0.69	-	-0.34	0.99
Pcgf2	1334.09	1.09	0.258	-0.19	0.929	-0.39	-	-0.48	0.861	0.5	-	-0.56	0.975
Cwc25	2534.04	-0.01	0.99	-0.19	0.9	0.15	0.76	-0.18	0.932	-0.07	-	-0.08	0.997
1700001P01Rik	624	-	-	-	-	-1.24	-	-	-	1.19	-	-	-
Pip4k2b	2814.5	2.13	-	-0.1	-	-2.52	-	0.58	-	2.24	-	-1.36	-
Trim37	3040.42	1.22	0.312	0.68	0.654	-0.19	-	0.46	-	-0.4	-	-0.84	0.964
Ybx2	611.83	2.16	-	2.85	0.071	-0.07	-	0.08	-	1.08	-	0.72	-
Ctdnep1	863.93	-0.57	0.459	-0.13	0.926	0.67	-	-0.49	0.679	0.72	-	0.26	0.99
Elp5	1299.71	0.19	0.863	-0.23	0.792	0.02	0.954	0.15	0.932	0.05	0.929	-0.23	0.983
Slc2a4	1341	-0.06	0.962	0.16	0.935	3.31	-	1.56	-	-	-	0.42	0.978
Gabarap	1131.42	-0.38	0.434	-0.22	0.73	0.14	0.447	0.08	0.933	0.32	0.101	0	1
Cldn7	963.82	-0.82	0.062	-0.47	0.355	0.34	0.057	0.01	0.993	0.18	0.311	0.13	0.99
2810408A11Rik	1830.5	0.46	0.817	0.53	0.843	0.25	-	-0.18	0.968	0.04	-	0.24	0.994
Phf23	1782.14	0.26	0.808	0.14	0.92	0.16	0.672	-0.03	0.992	-0.18	0.752	-0.33	0.983
Acadvl	2083.81	-0.5	0.459	0.18	0.802	0.05	0.81	0.03	0.982	0.17	0.489	-0.01	0.999
Dnah11	5932	-0.66	-	-0.8	-	1.1	-	2.43	-	0.33	-	0.45	-
G3bp1	6703	-0.02	0.978	0.38	0.502	0.09	0.65	-0.02	0.993	-0.07	0.836	0.21	0.983
Atox1	541	-0.54	0.28	-0.04	0.976	0.15	0.582	0.14	0.906	0.12	0.777	0.37	0.942
Glra2	3150	-1.49	-	-	-	-3.47	-	1.74	-	1.85	-	2.74	-
Sparc	1283.44	0.47	0.472	0.26	0.746	-1.24	-	-	-	-	-	0.72	0.447
Mief2	2314.82	-0.03	0.983	-0.74	0.286	0.57	-	0.29	0.907	0.5	-	-0.36	0.975
Tbx3	4369.35	-0.12	0.89	0.38	0.65	0.45	-	-0.24	-	0.22	-	0.15	0.994
Mmp20	3287	-	-	0.35	-	-1.14	-	1.98	-	-	-	-4.17	-
Mmp7	1068	3.48	-	3.99	-	0.29	-	-0.13	-	0.32	-	-1.2	-
Crhr1	2460	2.11	-	-	-	-	-	-	-	-	-	-	-
Dusp14	1292.25	0.16	-	-1.21	0.251	0.17	-	-0.49	-	0.05	-	-2.72	0.035
Tada2a	1884.96	0.94	0.415	0.5	0.74	-0.44	-	0.35	0.907	0.32	-	0.18	0.994
Ikzf1	4749.75	-1.53	-	-0.21	-	1.06	-	0.79	-	-0.24	-	3.22	0.557
Tcaf3	3110	-	-	-	-	1.38	-	2.11	-	-3.21	-	-	-
Pnpo	2007.91	-1.02	0.079	-1.14	0.013	0.08	0.818	0.17	0.868	0.17	0.692	-0.4	0.955
Cog1	1835.6	0.43	0.656	-0.01	0.998	0.33	0.417	0.14	0.952	0.34	-	-0.69	0.864
Cbx1	1871.54	-0.04	0.967	0.01	0.995	-0.14	0.653	0.04	0.983	-0.08	0.879	0.21	0.99
Cdk5rap3	1502.8	-0.59	0.429	-0.16	0.873	0.11	0.694	-0.02	0.992	-0.37	0.439	-0.3	0.975
Copz2	1045	1.04	-	2.05	-	-	-	1.34	-	-2.8	-	0.27	-
Slc25a39	1650.51	0.04	0.959	-0.03	0.987	-0.08	0.818	-0.73	0.00017	0.14	0.771	-0.13	0.994
Sp2	2618.11	-0.91	0.412	0.5	0.734	0.49	0.323	-0.3	0.913	0.11	-	1.04	0.741
Aatf	1855.85	-0.45	0.717	1	0.335	-0.15	0.738	0.06	0.992	0.37	-	0.8	0.919
Lhx1	3846	-	-	-	-	-	-	-	-	-1.13	-	-	-
Dync1h1	3058.46	-0.27	0.779	-0.51	0.54	0.18	0.43	-0.03	0.993	0.1	0.84	0.01	0.998
Cpsf4l	1188.6	2.35	-	-	-	0.69	-	-	-	-	-	-	-
Pex12	1904.62	-0.37	0.815	-0.45	0.746	-0.27	-	0.07	0.982	-0.47	-	-0.7	0.955
Ndel1	2292.89	-0.34	0.611	-0.71	0.267	0.23	0.388	-0.12	0.922	0.18	0.633	-0.77	0.684
Slc25a35	1716.78	-0.15	0.874	0.22	0.832	0.45	0.097	-0.1	0.964	-0.2	-	0.19	0.99
Zbtb4	7811	0.71	0.38	-0.28	0.816	0.37	-	0.39	0.907	0.15	-	-0.44	0.957
Tnfsfm13	1584.67	-1.19	0.471	-0.08	0.984	1.02	-	0.82	-	1.85	-	0.71	0.975
Mpdu1	1206.5	0.02	0.982	0.09	0.943	0.61	0.034	-0.11	0.952	0.39	0.385	-0.22	0.983
Fxr2	1151.55	-0.03	0.984	0.16	0.925	0.47	-	0.06	0.989	-0.04	-	0.42	0.983
Atp5g3	719.25	-0.1	0.857	-0.36	0.432	0.18	0.348	0.07	0.931	0.1	0.743	-0.08	0.994
Cd68	875.63	0.89	-	-1.4	0.537	-0.19	-	0.38	0.851	-0.11	-	-2.3	0.677
Slc35g3	1494	0.6	-	-	-	0.69	-	-0.58	-	-1.6	-	0.63	-
Acsl1	2028.71	-0.02	0.986	0.14	0.947	0.11	-	-0.36	0.907	-0.56	-	0.44	0.975
Abca5	4588.19	-0.27	0.908	0.18	0.96	0.4	-	0.36	-	-0.44	-	0.68	0.983
Smyd4	2481.35	1.12	0.413	0.25	0.927	-0.45	-	0.39	0.897	0.3	-	-0.67	0.983
Lsp1	1304.67	0.86	0.316	-0.63	0.63	-	-	-	-	-	-	-0.44	0.981
Zfyve27	3252.47	-0.14	0.887	0.09	0.949	0.37	0.296	-0.38	0.633	-0.06	0.926	0.12	0.994
Avpi1	1044	-0.19	0.898	0.36	0.805	0.13	0.752	-0.21	0.92	0.32	-	-0.36	0.989
Sfrp5	1900	-1.56	-	-3.13	-	-2.13	-	-0.58	-	2.52	-	0.34	-
Myh11	6214	-0.12	0.894	-0.07	0.965	0.69	-	-2.14	-	-2.66	-	0.5	0.684
Rad51d	2513.28	-0.09	0.951	-0.55	0.554	0.01	0.983	-0.35	0.84	0.09	-	-0.54	0.944
Fndc8	2166	1.79	-	-0.73	-	0.3	-	0.73	-	-0.26	-	0.77	-
Unc45b	2440	1.93	-	2.1	-	-	-	2.11	-	0.33	-	0.02	-
Pank3	7376	-0.19	0.798	-0.63	0.257	-0.5	0.049	0.14	0.857	-0.32	0.226	-0.31	0.975
Rars	2109	-0.8	0.133	-0.33	0.673	-0.06	0.801	0.06	0.954	-0.06	0.842	0.37	0.955
Wwc1	3846.53	0.67	0.337	0.98	0.092	0.33	0.172	-0.49	0.381	0.59	0.165	0.35	0.983
Mrpl58	704.88	-0.25	0.718	0.43	0.532	0.17	0.537	0.19	0.907	-0.01	-	0.45	0.927
Fdxr	1634.76	-0.66	0.535	-0.56	0.607	0.73	-	-0.67	0.741	0.28	-	-0.01	0.999
Otop3	2395.5	0.68	-	2.67	-	-	-	-	-	-	-	2.27	-
Sult4a1	2383	0.65	0.525	0.33	0.834	0.69	-	-1.36	-	-0.48	-	0.05	0.998
Pnpla5	2172	-	-	-0.55	-	-	-	-	-	-1.6	-	-1.95	-
Mrpl45	2431	-0.08	0.928	-0.05	0.974	-0.08	0.787	-0.02	0.993	-0.09	0.86	-0.15	0.99
Mb	765	-	-	2.85	-	0.24	-	0.34	-	-1.21	-	-	-
Irf1	2090.88	-0.32	0.676	-0.3	0.673	0.42	0.094	0.04	0.973	0.11	0.702	-0.24	0.983
Slc22a5	3062	-0.87	0.177	-0.53	0.403	0.18	0.686	-0.05	0.981	0.21	0.6	0.28	0.978
P4ha2	2211.01	0.04	0.984	0.36	0.866	-0.35	-	-0.09	0.933	0.09	-	0.32	0.99
Alox12e	1153.5	-	-	-	-	-1.24	-	1.34	-	-	-	-	-
Arrb1	6740.61	0.17	0.875	0.24	0.787	-0.33	-	0.31	0.744	0.15	-	0.28	0.983
Tm4sf5	1000	-3.97	0.064	0.1	-	0.98	-	-1.27	-	1.56	-	2.46	0.56
Cxcl16	1775.59	-0.19	0.92	-0.78	0.481	0.16	0.608	-0.35	0.468	0.24	0.468	-0.94	0.91
Pelp1	3291.08	0.06	0.974	0.09	0.976	1.03	-	-0.38	-	0.37	-	0.02	0.998
Med11	902	0	0.998	-0.07	0.974	0.04	0.944	-0.13	0.97	0.34	-	0.01	0.999
Alox15	1420.5	-0.54	-	1.77	-	-0.08	-	-3.63	-	0.26	-	2.83	-
Ccl6	943.28	1.12	0.235	2.25	0.325	0.16	0.537	0.28	0.603	-0.14	0.692	-0.92	0.983
Ccl4	660	0.58	-	-	-	-	-	-	-	-	-	1.54	-
Natd1	4179	-0.32	0.857	0.08	0.983	0.5	-	-0.37	0.907	0.33	-	-0.06	0.998
Map2k3	2106.92	-1.01	0.055	-0.19	0.889	0.12	0.87	-0.37	0.193	-0.21	0.599	-0.01	0.999
Ywhah	1764.4	0.11	0.877	-0.12	0.882	-0.27	0.143	-0.18	0.637	-0.12	0.604	0.1	0.994
Hoxb1	2086	-	-	-1.71	-	0.69	-	-1.17	-	-0.64	-	-1.21	-
Sart3	2575.08	-0.05	0.968	-0.52	0.66	0.06	0.932	-0.43	0.794	-0.7	-	-0.25	0.99
E2f2	4739	-0.01	0.99	-0.49	0.646	0.43	-	-0.56	-	0.06	-	-0.23	0.99
Slfn3	2834	-	-	-1.04	-	-	-	-	-	-1.23	-	-1.87	-
Nars2	1260.3	0.25	0.858	0.74	0.595	-0.71	-	-0.21	0.949	-0.74	-	0.18	0.994
Slc35b4	2470.71	-0.45	0.705	-0.35	0.767	0.37	0.437	-0.43	0.861	-0.05	-	-0.09	0.995
Dnah1	7884.5	2.62	-	0.91	-	-	-	-	-	-	-	-0.96	-
Dalrd3	962.97	0.04	0.977	0.15	0.913	0.53	0.174	-0.58	0.595	-0.3	-	0.52	0.896
Fis1	798.09	-0.35	0.529	-0.15	0.839	0.39	0.052	0.11	0.905	0.28	0.21	0.09	0.994
Plod1	2146.08	-0.04	0.984	0.5	0.738	0.03	-	-0.32	0.771	-0.1	-	0.67	0.969
Rab3d	3835	0.81	0.223	0.94	0.206	0.54	0.0083	-0.24	0.846	0.14	0.789	-0.76	0.874
Mfsd3	2014.12	-1.13	0.601	0.54	0.797	0.01	-	-0.6	0.874	0.94	-	0.65	0.983
[truncated: 35,316 more rows]

## Sheet: Table S3
Table S3. Significantly enriched Reactome pathways (ConsensusPathDB) in up-regulated genes in infected B6 mice (24hpi).
Pathway description	size	overlap	p-value	q-value	source	members overlap	members overlap geneids
Acetylcholine Neurotransmitter Release Cycle	16	4	1.87674e-05	0.00300278	Reactome	ENSMUSG00000035864; ENSMUSG00000020894; ENSMUSG00000023945; ENSMUSG00000027273	22318; 63993; 20614; 20979
Glutamate Neurotransmitter Release Cycle	23	4	8.62814e-05	0.00580523	Reactome	ENSMUSG00000035864; ENSMUSG00000020894; ENSMUSG00000005360; ENSMUSG00000027273	22318; 20512; 20979; 20614
Neurotransmitter release cycle	49	5	0.000151762	0.00580523	Reactome	ENSMUSG00000035864; ENSMUSG00000020894; ENSMUSG00000005360; ENSMUSG00000023945; ENSMUSG00000027273	22318; 63993; 20512; 20979; 20614
Post-translational protein phosphorylation	112	7	0.000167925	0.00580523	Reactome	ENSMUSG00000050711; ENSMUSG00000032181; ENSMUSG00000050982; ENSMUSG00000027350; ENSMUSG00000052911; ENSMUSG00000039405; ENSMUSG00000045573	76453; 16779; 20255; 245282; 20254; 18619; 12653
Neuronal System	332	12	0.000181413	0.00580523	Reactome	ENSMUSG00000092083; ENSMUSG00000020894; ENSMUSG00000051359; ENSMUSG00000005360; ENSMUSG00000040724; ENSMUSG00000027273; ENSMUSG00000035864; ENSMUSG00000025813; ENSMUSG00000039579; ENSMUSG00000023945; ENSMUSG00000020886; ENSMUSG00000036790	63993; 20512; 20979; 13385; 245450; 20614; 26557; 22318; 16490; 242443; 98741; 52589
Regulation of Insulin-like Growth Factor (IGF) transport and uptake by Insulin-like Growth Factor Binding Proteins (IGFBPs)	118	7	0.000232093	0.00618913	Reactome	ENSMUSG00000050711; ENSMUSG00000032181; ENSMUSG00000050982; ENSMUSG00000027350; ENSMUSG00000052911; ENSMUSG00000039405; ENSMUSG00000045573	76453; 16779; 20255; 245282; 18619; 20254; 12653
Metallothioneins bind metals	3	2	0.000322821	0.00645641	Reactome	ENSMUSG00000031762; ENSMUSG00000031765	17748; 17750
Response to metal ions	3	2	0.000322821	0.00645641	Reactome	ENSMUSG00000031762; ENSMUSG00000031765	17748; 17750
Nitric oxide stimulates guanylate cyclase	14	3	0.000372811	0.00662775	Reactome	ENSMUSG00000110195; ENSMUSG00000029334; ENSMUSG00000029361	19092; 18125; 207728
Norepinephrine Neurotransmitter Release Cycle	18	3	0.00081061	0.0117907	Reactome	ENSMUSG00000035864; ENSMUSG00000020894; ENSMUSG00000027273	22318; 20614; 20979
Serotonin Neurotransmitter Release Cycle	18	3	0.00081061	0.0117907	Reactome	ENSMUSG00000035864; ENSMUSG00000020894; ENSMUSG00000027273	22318; 20614; 20979
GABA synthesis, release, reuptake and degradation	19	3	0.000955285	0.0127371	Reactome	ENSMUSG00000035864; ENSMUSG00000020894; ENSMUSG00000027273	22318; 20614; 20979
Transmission across Chemical Synapses	207	8	0.00146429	0.018022	Reactome	ENSMUSG00000039579; ENSMUSG00000051359; ENSMUSG00000005360; ENSMUSG00000027273; ENSMUSG00000035864; ENSMUSG00000020894; ENSMUSG00000023945; ENSMUSG00000020886	20512; 20979; 13385; 63993; 20614; 22318; 242443; 52589
Dopamine Neurotransmitter Release Cycle	23	3	0.00169353	0.0193546	Reactome	ENSMUSG00000035864; ENSMUSG00000020894; ENSMUSG00000027273	22318; 20979; 20614
Peptide ligand-binding receptors	184	7	0.00315682	0.033384	Reactome	ENSMUSG00000024517; ENSMUSG00000061762; ENSMUSG00000004366; ENSMUSG00000049115; ENSMUSG00000024907; ENSMUSG00000024659; ENSMUSG00000045573	14419; 225642; 21333; 16952; 11607; 18619; 20604
Deactivation of the beta-catenin transactivating complex	29	3	0.0033384	0.033384	Reactome	ENSMUSG00000051910; ENSMUSG00000000567; ENSMUSG00000076431	20682; 20677; 20679
G alpha (q) signalling events	195	7	0.0043439	0.0393747	Reactome	ENSMUSG00000024517; ENSMUSG00000030265; ENSMUSG00000024659; ENSMUSG00000019775; ENSMUSG00000061762; ENSMUSG00000049115; ENSMUSG00000041417	225642; 16952; 21333; 11607; 16653; 18708; 56533
Signaling by ERBB4	32	3	0.00442966	0.0393747	Reactome	ENSMUSG00000030265; ENSMUSG00000019768; ENSMUSG00000041417	16653; 13982; 18708
cGMP effects	11	2	0.00560257	0.0426862	Reactome	ENSMUSG00000029334; ENSMUSG00000110195	19092; 207728
Activation of Ca-permeable Kainate Receptor	11	2	0.00560257	0.0426862	Reactome	ENSMUSG00000051359; ENSMUSG00000020886	52589; 13385
Ionotropic activity of kainate receptors	11	2	0.00560257	0.0426862	Reactome	ENSMUSG00000051359; ENSMUSG00000020886	52589; 13385

## Sheet: Table S4
Table S4. Significantly enriched Reactome pathways (ClueuGo/CluePedia) in up-regulated genes in infected B6 mice (24hpi).
Pathway ID	Pathway description	Ontology Source	Term PValue	Term PValue Corrected with Bonferroni step down	Group PValue	Group PValue Corrected with Bonferroni step down	GOLevels	GOGroups	% Associated Genes	Nr. Genes	Associated Genes Found
R-MMU:383280	Nuclear Receptor transcription pathway	REACTOME_Pathways_25.05.2022	0.019987	0.0599611	0.019987	0.0399741	[-1]	Group0	6.12245	3	[Esr1, Nr1d2, Nr5a2]
R-MMU:6794362	Protein-protein interactions at synapses	REACTOME_Pathways_25.05.2022	0.0367772	0.0735545	0.0367772	0.0367772	[-1]	Group1	4.83871	3	[Dlg4, Homer2, Slitrk2]
R-MMU:9013405	RHOD GTPase cycle	REACTOME_Pathways_25.05.2022	0.0178905	0.0715619	0.0178905	0.0536714	[-1]	Group2	6.38298	3	[Diaph2, Pik3r1, Plxnb1]
R-MMU:3769402	Deactivation of the beta-catenin transactivating complex	REACTOME_Pathways_25.05.2022	0.00469785	0.0422806	0.00469785	0.0281871	[-1]	Group3	10.3448	3	[Sox4, Sox6, Sox9]
R-MMU:5576891	Cardiac conduction	REACTOME_Pathways_25.05.2022	0.0111534	0.0557672	0.0111534	0.0557672	[-1]	Group4	4.38596	5	[Fgf13, Nos1, Scn5a, Scn8a, Trpc1]
R-MMU:5576892	Phase 0 - rapid depolarisation	REACTOME_Pathways_25.05.2022	0.00677934	0.0542347	0.0111534	0.0557672	[-1]	Group4	9.09091	3	[Fgf13, Scn5a, Scn8a]
R-MMU:381426	Regulation of Insulin-like Growth Factor (IGF) transport and uptake by Insulin-like Growth Factor Binding Proteins (IGFBPs)	REACTOME_Pathways_25.05.2022	0.000525409	0.00683031	0.000525409	0.00420327	[-1]	Group5	5.83333	7	[Apol10a, Chgb, Lamb2, Penk, Prss23, Scg2, Scg3]
R-MMU:8957275	Post-translational protein phosphorylation	REACTOME_Pathways_25.05.2022	0.000385001	0.00539002	0.000525409	0.00420327	[-1]	Group5	6.14035	7	[Apol10a, Chgb, Lamb2, Penk, Prss23, Scg2, Scg3]
R-MMU:1236394	Signaling by ERBB4	REACTOME_Pathways_25.05.2022	0.00469785	0.0422806	0.0144708	0.0578832	[-1]	Group6	10.3448	3	[Esr1, Kras, Pik3r1]
R-MMU:1433557	Signaling by SCF-KIT	REACTOME_Pathways_25.05.2022	0.0100455	0.0703187	0.0144708	0.0578832	[-1]	Group6	7.89474	3	[Kit, Kras, Pik3r1]
R-MMU:6806834	Signaling by MET	REACTOME_Pathways_25.05.2022	0.0107688	0.0646126	0.0144708	0.0578832	[-1]	Group6	5.47945	4	[Col27a1, Kras, Lamb2, Pik3r1]
R-MMU:9009391	Extra-nuclear estrogen signaling	REACTOME_Pathways_25.05.2022	0.0446748	0.0446748	0.0144708	0.0578832	[-1]	Group6	4.47761	3	[Esr1, Kras, Pik3r1]
R-MMU:112310	Neurotransmitter release cycle	REACTOME_Pathways_25.05.2022	0.000240023	0.00360035	0.00167919	0.0117543	[-1]	Group7	10.4167	5	[Slc1a3, Slc5a7, Snap25, Syt1, Vamp2]
R-MMU:112315	Transmission across Chemical Synapses	REACTOME_Pathways_25.05.2022	0.00167919	0.018471	0.00167919	0.0117543	[-1]	Group7	4.25532	8	[Dlg4, Grin3a, Ncald, Slc1a3, Slc5a7, Snap25, Syt1, Vamp2]
R-MMU:181429	Serotonin Neurotransmitter Release Cycle	REACTOME_Pathways_25.05.2022	0.00115273	0.0138328	0.00167919	0.0117543	[-1]	Group7	16.6667	3	[Snap25, Syt1, Vamp2]
R-MMU:181430	Norepinephrine Neurotransmitter Release Cycle	REACTOME_Pathways_25.05.2022	0.00115273	0.0138328	0.00167919	0.0117543	[-1]	Group7	16.6667	3	[Snap25, Syt1, Vamp2]
R-MMU:210500	Glutamate Neurotransmitter Release Cycle	REACTOME_Pathways_25.05.2022	0.000163495	0.00261592	0.00167919	0.0117543	[-1]	Group7	16.6667	4	[Slc1a3, Snap25, Syt1, Vamp2]
R-MMU:212676	Dopamine Neurotransmitter Release Cycle	REACTOME_Pathways_25.05.2022	0.00239681	0.0239681	0.00167919	0.0117543	[-1]	Group7	13.0435	3	[Snap25, Syt1, Vamp2]
R-MMU:264642	Acetylcholine Neurotransmitter Release Cycle	REACTOME_Pathways_25.05.2022	2.27939e-05	0.000387497	0.00167919	0.0117543	[-1]	Group7	26.6667	4	[Slc5a7, Snap25, Syt1, Vamp2]
R-MMU:888590	GABA synthesis, release, reuptake and degradation	REACTOME_Pathways_25.05.2022	0.00115273	0.0138328	0.00167919	0.0117543	[-1]	Group7	16.6667	3	[Snap25, Syt1, Vamp2]

## Sheet: Table S5
Table S5. PPI network interactions (StringDB) in up-regulated genes in infected B6 mice (24hpi).
#node1	node2	node1_string_id	node2_string_id	neighborhood_on_chromosome	gene_fusion	phylogenetic_cooccurrence	homology	coexpression	experimentally_determined_interaction	database_annotated	automated_textmining	combined_score
Ass1	Nos1	10090.ENSMUSP00000099904	10090.ENSMUSP00000120421	0	0	0	0	0	0	0.9	0.32	0.929
Bdp1	Polr3h	10090.ENSMUSP00000038321	10090.ENSMUSP00000023113	0	0	0	0	0	0.738	0.5	0.359	0.908
Bhlhe41	Nr1d2	10090.ENSMUSP00000032386	10090.ENSMUSP00000088031	0	0	0	0	0.07	0.072	0	0.765	0.779
Calb2	Sst	10090.ENSMUSP00000003754	10090.ENSMUSP00000004480	0	0	0	0	0.174	0	0	0.898	0.912
Cc2d2a	Nphp1	10090.ENSMUSP00000048320	10090.ENSMUSP00000028857	0	0	0	0	0.106	0	0	0.911	0.917
Cd36	Fabp4	10090.ENSMUSP00000133008	10090.ENSMUSP00000029041	0	0	0	0	0.39	0	0	0.837	0.896
Cd36	Thbs1	10090.ENSMUSP00000133008	10090.ENSMUSP00000044903	0	0	0	0	0.086	0.103	0.9	0.995	0.999
Cd36	Snca	10090.ENSMUSP00000133008	10090.ENSMUSP00000109907	0	0	0	0	0.071	0	0	0.723	0.731
Chgb	Scg5	10090.ENSMUSP00000028826	10090.ENSMUSP00000024005	0	0	0	0	0.377	0	0	0.724	0.821
Chgb	Snap25	10090.ENSMUSP00000028826	10090.ENSMUSP00000028727	0	0	0	0	0.589	0.222	0	0.343	0.772
Chgb	Scg3	10090.ENSMUSP00000028826	10090.ENSMUSP00000034699	0	0	0	0	0.365	0	0	0.775	0.851
Chgb	Scg2	10090.ENSMUSP00000028826	10090.ENSMUSP00000062556	0	0	0	0	0.715	0	0	0.899	0.97
Col16a1	Col27a1	10090.ENSMUSP00000035802	10090.ENSMUSP00000043816	0	0	0.168	0.647	0.064	0	0.54	0.326	0.726
Col27a1	Col16a1	10090.ENSMUSP00000043816	10090.ENSMUSP00000035802	0	0	0.168	0.647	0.064	0	0.54	0.326	0.726
Dlg4	Snap25	10090.ENSMUSP00000104229	10090.ENSMUSP00000028727	0	0	0	0	0.16	0.088	0	0.757	0.797
Dlg4	Kras	10090.ENSMUSP00000104229	10090.ENSMUSP00000032399	0	0	0	0	0.053	0.124	0.4	0.703	0.832
Dlg4	Kcna2	10090.ENSMUSP00000104229	10090.ENSMUSP00000041702	0	0	0	0	0.099	0.51	0	0.431	0.727
Dlg4	Gria2	10090.ENSMUSP00000104229	10090.ENSMUSP00000074787	0	0	0	0	0.139	0.671	0.9	0.902	0.996
Dlg4	Ncald	10090.ENSMUSP00000104229	10090.ENSMUSP00000087611	0	0	0	0	0.122	0.141	0.8	0.117	0.849
Dlg4	Grin3a	10090.ENSMUSP00000104229	10090.ENSMUSP00000091381	0	0	0	0	0.096	0.061	0.9	0.691	0.97
Dlg4	Syt1	10090.ENSMUSP00000104229	10090.ENSMUSP00000100912	0	0	0	0	0.186	0.24	0	0.625	0.747
Dlg4	Map2	10090.ENSMUSP00000104229	10090.ENSMUSP00000109646	0	0	0	0	0.175	0.191	0	0.804	0.858
Dlg4	Nos1	10090.ENSMUSP00000104229	10090.ENSMUSP00000120421	0	0	0	0	0.07	0.299	0	0.993	0.995
Esr1	Kras	10090.ENSMUSP00000101215	10090.ENSMUSP00000032399	0	0	0	0	0	0.064	0	0.804	0.808
Esr1	Pik3r1	10090.ENSMUSP00000101215	10090.ENSMUSP00000056774	0	0	0	0	0.051	0.362	0.5	0.946	0.981
Esr1	Safb	10090.ENSMUSP00000101215	10090.ENSMUSP00000092849	0	0	0	0	0	0.267	0	0.711	0.779
Fabp4	Cd36	10090.ENSMUSP00000029041	10090.ENSMUSP00000133008	0	0	0	0	0.39	0	0	0.837	0.896
Fgf13	Scn8a	10090.ENSMUSP00000033473	10090.ENSMUSP00000080842	0	0	0	0	0.096	0.586	0	0.431	0.768
Fgf13	Scn5a	10090.ENSMUSP00000033473	10090.ENSMUSP00000112838	0	0	0	0	0	0.8	0	0.911	0.981
Gal	Sst	10090.ENSMUSP00000157515	10090.ENSMUSP00000004480	0	0	0	0	0.178	0	0.5	0.857	0.936
Gal	Penk	10090.ENSMUSP00000157515	10090.ENSMUSP00000066822	0	0	0	0	0	0	0.5	0.588	0.785
Gal	Tac1	10090.ENSMUSP00000157515	10090.ENSMUSP00000139347	0	0	0	0	0.079	0	0	0.885	0.89
Gap43	Stmn2	10090.ENSMUSP00000099881	10090.ENSMUSP00000029002	0	0	0	0	0.413	0	0	0.605	0.758
Gap43	Map2	10090.ENSMUSP00000099881	10090.ENSMUSP00000109646	0	0	0	0	0.189	0.082	0	0.769	0.813
Gja1	Scn5a	10090.ENSMUSP00000151620	10090.ENSMUSP00000112838	0	0	0	0	0.061	0.048	0	0.868	0.871
Gja1	Pcdh7	10090.ENSMUSP00000151620	10090.ENSMUSP00000142319	0	0	0	0	0.102	0	0	0.821	0.832
Gria2	Grin3a	10090.ENSMUSP00000074787	10090.ENSMUSP00000091381	0	0	0	0.594	0.119	0	0.72	0.413	0.842
Gria2	Dlg4	10090.ENSMUSP00000074787	10090.ENSMUSP00000104229	0	0	0	0	0.139	0.671	0.9	0.902	0.996
Grin3a	Gria2	10090.ENSMUSP00000091381	10090.ENSMUSP00000074787	0	0	0	0.594	0.119	0	0.72	0.413	0.842
Grin3a	Dlg4	10090.ENSMUSP00000091381	10090.ENSMUSP00000104229	0	0	0	0	0.096	0.061	0.9	0.691	0.97
Grp	Sst	10090.ENSMUSP00000025395	10090.ENSMUSP00000004480	0	0	0	0	0.17	0	0	0.777	0.807
Grp	Tac1	10090.ENSMUSP00000025395	10090.ENSMUSP00000139347	0	0	0	0	0.061	0	0.4	0.827	0.894
Hoxb4	Hoxb5	10090.ENSMUSP00000048002	10090.ENSMUSP00000035423	0	0	0.071	0.83	0.665	0.534	0	0.224	0.872
Hoxb4	Hoxb6	10090.ENSMUSP00000048002	10090.ENSMUSP00000133281	0	0	0	0.83	0.548	0.534	0	0.152	0.806
Hoxb5	Hoxb4	10090.ENSMUSP00000035423	10090.ENSMUSP00000048002	0	0	0.071	0.83	0.665	0.534	0	0.224	0.872
Hoxb5	Hoxb6	10090.ENSMUSP00000035423	10090.ENSMUSP00000133281	0	0	0	0.846	0.857	0.534	0	0.227	0.944
Hoxb6	Hoxb5	10090.ENSMUSP00000133281	10090.ENSMUSP00000035423	0	0	0	0.846	0.857	0.534	0	0.227	0.944
Hoxb6	Hoxb4	10090.ENSMUSP00000133281	10090.ENSMUSP00000048002	0	0	0	0.83	0.548	0.534	0	0.152	0.806
Insrr	Pik3r1	10090.ENSMUSP00000029711	10090.ENSMUSP00000056774	0	0	0	0	0	0.291	0.65	0.203	0.785
Kcna2	Dlg4	10090.ENSMUSP00000041702	10090.ENSMUSP00000104229	0	0	0	0	0.099	0.51	0	0.431	0.727
Kcna2	Scn8a	10090.ENSMUSP00000041702	10090.ENSMUSP00000080842	0	0	0	0	0.158	0.071	0	0.754	0.79
Kdm5a	Kmt2a	10090.ENSMUSP00000005108	10090.ENSMUSP00000002095	0	0	0	0	0.263	0.168	0	0.551	0.7
Kdm5a	mt-Atp6	10090.ENSMUSP00000005108	10090.ENSMUSP00000080996	0.091	0	0	0	0.581	0.517	0	0.211	0.835
Kit	Kras	10090.ENSMUSP00000005815	10090.ENSMUSP00000032399	0	0	0	0	0.051	0.07	0.9	0.708	0.97
Kit	Pik3r1	10090.ENSMUSP00000005815	10090.ENSMUSP00000056774	0	0	0	0	0	0.756	0.9	0.605	0.989
Kmt2a	Kdm5a	10090.ENSMUSP00000002095	10090.ENSMUSP00000005108	0	0	0	0	0.263	0.168	0	0.551	0.7
Kras	Kit	10090.ENSMUSP00000032399	10090.ENSMUSP00000005815	0	0	0	0	0.051	0.07	0.9	0.708	0.97
Kras	Prkg2	10090.ENSMUSP00000032399	10090.ENSMUSP00000124963	0	0	0	0	0.053	0.104	0.75	0.148	0.795
Kras	Esr1	10090.ENSMUSP00000032399	10090.ENSMUSP00000101215	0	0	0	0	0	0.064	0	0.804	0.808
Kras	Dlg4	10090.ENSMUSP00000032399	10090.ENSMUSP00000104229	0	0	0	0	0.053	0.124	0.4	0.703	0.832
Kras	Nos1	10090.ENSMUSP00000032399	10090.ENSMUSP00000120421	0	0	0	0	0	0.048	0.9	0.27	0.924
Kras	Pik3r1	10090.ENSMUSP00000032399	10090.ENSMUSP00000056774	0	0	0	0	0.046	0.063	0.9	0.747	0.974
Map1b	Snca	10090.ENSMUSP00000068374	10090.ENSMUSP00000109907	0	0	0	0	0.14	0.093	0	0.748	0.786
Map1b	Scn8a	10090.ENSMUSP00000068374	10090.ENSMUSP00000080842	0	0	0	0	0.13	0.306	0	0.738	0.828
Map2	Gap43	10090.ENSMUSP00000109646	10090.ENSMUSP00000099881	0	0	0	0	0.189	0.082	0	0.769	0.813
Map2	Dlg4	10090.ENSMUSP00000109646	10090.ENSMUSP00000104229	0	0	0	0	0.175	0.191	0	0.804	0.858
Map2	Snca	10090.ENSMUSP00000109646	10090.ENSMUSP00000109907	0	0	0	0	0.131	0.372	0	0.532	0.722
Mt1	Mt2	10090.ENSMUSP00000034215	10090.ENSMUSP00000034214	0	0	0.056	0.966	0.929	0.222	0.9	0.166	0.994
Mt2	Mt1	10090.ENSMUSP00000034214	10090.ENSMUSP00000034215	0	0	0.056	0.966	0.929	0.222	0.9	0.166	0.994
Myo5a	Sytl4	10090.ENSMUSP00000116028	10090.ENSMUSP00000033608	0	0	0	0	0	0.076	0	0.812	0.818
Ncald	Dlg4	10090.ENSMUSP00000087611	10090.ENSMUSP00000104229	0	0	0	0	0.122	0.141	0.8	0.117	0.849
Nfia	Sox9	10090.ENSMUSP00000074899	10090.ENSMUSP00000000579	0	0	0	0	0.073	0.082	0	0.71	0.731
Nos1	Kras	10090.ENSMUSP00000120421	10090.ENSMUSP00000032399	0	0	0	0	0	0.048	0.9	0.27	0.924
Nos1	Ass1	10090.ENSMUSP00000120421	10090.ENSMUSP00000099904	0	0	0	0	0	0	0.9	0.32	0.929
Nos1	Dlg4	10090.ENSMUSP00000120421	10090.ENSMUSP00000104229	0	0	0	0	0.07	0.299	0	0.993	0.995
Nphp1	Cc2d2a	10090.ENSMUSP00000028857	10090.ENSMUSP00000048320	0	0	0	0	0.106	0	0	0.911	0.917
Nr1d2	Bhlhe41	10090.ENSMUSP00000088031	10090.ENSMUSP00000032386	0	0	0	0	0.07	0.072	0	0.765	0.779
Pcdh7	Gja1	10090.ENSMUSP00000142319	10090.ENSMUSP00000151620	0	0	0	0	0.102	0	0	0.821	0.832
Penk	Sst	10090.ENSMUSP00000066822	10090.ENSMUSP00000004480	0	0	0.435	0	0.104	0	0.5	0.54	0.868
Penk	Gal	10090.ENSMUSP00000066822	10090.ENSMUSP00000157515	0	0	0	0	0	0	0.5	0.588	0.785
Penk	Tac1	10090.ENSMUSP00000066822	10090.ENSMUSP00000139347	0	0	0	0	0.129	0	0	0.809	0.826
Pik3r1	Kit	10090.ENSMUSP00000056774	10090.ENSMUSP00000005815	0	0	0	0	0	0.756	0.9	0.605	0.989
Pik3r1	Insrr	10090.ENSMUSP00000056774	10090.ENSMUSP00000029711	0	0	0	0	0	0.291	0.65	0.203	0.785
Pik3r1	Kras	10090.ENSMUSP00000056774	10090.ENSMUSP00000032399	0	0	0	0	0.046	0.063	0.9	0.747	0.974
Pik3r1	Esr1	10090.ENSMUSP00000056774	10090.ENSMUSP00000101215	0	0	0	0	0.051	0.362	0.5	0.946	0.981
Polr3h	Bdp1	10090.ENSMUSP00000023113	10090.ENSMUSP00000038321	0	0	0	0	0	0.738	0.5	0.359	0.908
Prkg2	Kras	10090.ENSMUSP00000124963	10090.ENSMUSP00000032399	0	0	0	0	0.053	0.104	0.75	0.148	0.795
Safb	Esr1	10090.ENSMUSP00000092849	10090.ENSMUSP00000101215	0	0	0	0	0	0.267	0	0.711	0.779
Scg2	Scg5	10090.ENSMUSP00000062556	10090.ENSMUSP00000024005	0	0	0	0	0.363	0	0	0.652	0.769
Scg2	Chgb	10090.ENSMUSP00000062556	10090.ENSMUSP00000028826	0	0	0	0	0.715	0	0	0.899	0.97
Scg2	Scg3	10090.ENSMUSP00000062556	10090.ENSMUSP00000034699	0	0	0	0	0.236	0	0	0.788	0.831
Scg3	Scg5	10090.ENSMUSP00000034699	10090.ENSMUSP00000024005	0	0	0	0	0.322	0	0	0.722	0.803
Scg3	Chgb	10090.ENSMUSP00000034699	10090.ENSMUSP00000028826	0	0	0	0	0.365	0	0	0.775	0.851
Scg3	Scg2	10090.ENSMUSP00000034699	10090.ENSMUSP00000062556	0	0	0	0	0.236	0	0	0.788	0.831
Scg5	Scg2	10090.ENSMUSP00000024005	10090.ENSMUSP00000062556	0	0	0	0	0.363	0	0	0.652	0.769
Scg5	Scg3	10090.ENSMUSP00000024005	10090.ENSMUSP00000034699	0	0	0	0	0.322	0	0	0.722	0.803
Scg5	Chgb	10090.ENSMUSP00000024005	10090.ENSMUSP00000028826	0	0	0	0	0.377	0	0	0.724	0.821
Scn5a	Fgf13	10090.ENSMUSP00000112838	10090.ENSMUSP00000033473	0	0	0	0	0	0.8	0	0.911	0.981
Scn5a	Scn8a	10090.ENSMUSP00000112838	10090.ENSMUSP00000080842	0	0	0.058	0.963	0	0.319	0.72	0.071	0.81
Scn5a	Gja1	10090.ENSMUSP00000112838	10090.ENSMUSP00000151620	0	0	0	0	0.061	0.048	0	0.868	0.871
Scn8a	Fgf13	10090.ENSMUSP00000080842	10090.ENSMUSP00000033473	0	0	0	0	0.096	0.586	0	0.431	0.768
Scn8a	Kcna2	10090.ENSMUSP00000080842	10090.ENSMUSP00000041702	0	0	0	0	0.158	0.071	0	0.754	0.79
Scn8a	Map1b	10090.ENSMUSP00000080842	10090.ENSMUSP00000068374	0	0	0	0	0.13	0.306	0	0.738	0.828
Scn8a	Scn5a	10090.ENSMUSP00000080842	10090.ENSMUSP00000112838	0	0	0.058	0.963	0	0.319	0.72	0.071	0.81
Slc12a2	Wnk4	10090.ENSMUSP00000111023	10090.ENSMUSP00000099397	0	0	0	0	0	0.054	0	0.747	0.75
Snap25	Vamp2	10090.ENSMUSP00000028727	10090.ENSMUSP00000021273	0	0	0	0	0.139	0.994	0.9	0.997	0.999
Snap25	Chgb	10090.ENSMUSP00000028727	10090.ENSMUSP00000028826	0	0	0	0	0.589	0.222	0	0.343	0.772
Snap25	Dlg4	10090.ENSMUSP00000028727	10090.ENSMUSP00000104229	0	0	0	0	0.16	0.088	0	0.757	0.797
Snap25	Snca	10090.ENSMUSP00000028727	10090.ENSMUSP00000109907	0	0	0	0	0.177	0.515	0	0.745	0.889
Snap25	Syt1	10090.ENSMUSP00000028727	10090.ENSMUSP00000100912	0	0	0	0	0.406	0.875	0.5	0.986	0.999
Snca	Vamp2	10090.ENSMUSP00000109907	10090.ENSMUSP00000021273	0	0	0	0	0.159	0.543	0	0.973	0.989
Snca	Snap25	10090.ENSMUSP00000109907	10090.ENSMUSP00000028727	0	0	0	0	0.177	0.515	0	0.745	0.889
Snca	Uchl1	10090.ENSMUSP00000109907	10090.ENSMUSP00000031131	0	0	0	0	0.131	0.093	0	0.846	0.868
Snca	Map1b	10090.ENSMUSP00000109907	10090.ENSMUSP00000068374	0	0	0	0	0.14	0.093	0	0.748	0.786
Snca	Map2	10090.ENSMUSP00000109907	10090.ENSMUSP00000109646	0	0	0	0	0.131	0.372	0	0.532	0.722
Snca	Cd36	10090.ENSMUSP00000109907	10090.ENSMUSP00000133008	0	0	0	0	0.071	0	0	0.723	0.731
Sox6	Sox9	10090.ENSMUSP00000072583	10090.ENSMUSP00000000579	0	0	0	0.598	0	0.07	0	0.927	0.93
Sox9	Nfia	10090.ENSMUSP00000000579	10090.ENSMUSP00000074899	0	0	0	0	0.073	0.082	0	0.71	0.731
Sox9	Sox6	10090.ENSMUSP00000000579	10090.ENSMUSP00000072583	0	0	0	0.598	0	0.07	0	0.927	0.93
Sst	Calb2	10090.ENSMUSP00000004480	10090.ENSMUSP00000003754	0	0	0	0	0.174	0	0	0.898	0.912
Sst	Grp	10090.ENSMUSP00000004480	10090.ENSMUSP00000025395	0	0	0	0	0.17	0	0	0.777	0.807
Sst	Penk	10090.ENSMUSP00000004480	10090.ENSMUSP00000066822	0	0	0.435	0	0.104	0	0.5	0.54	0.868
Sst	Gal	10090.ENSMUSP00000004480	10090.ENSMUSP00000157515	0	0	0	0	0.178	0	0.5	0.857	0.936
Sst	Tac1	10090.ENSMUSP00000004480	10090.ENSMUSP00000139347	0	0	0	0	0.208	0	0	0.927	0.939
Stmn2	Gap43	10090.ENSMUSP00000029002	10090.ENSMUSP00000099881	0	0	0	0	0.413	0	0	0.605	0.758
Syt1	Vamp2	10090.ENSMUSP00000100912	10090.ENSMUSP00000021273	0	0	0	0	0.196	0.74	0.8	0.913	0.995
Syt1	Snap25	10090.ENSMUSP00000100912	10090.ENSMUSP00000028727	0	0	0	0	0.406	0.875	0.5	0.986	0.999
Syt1	Dlg4	10090.ENSMUSP00000100912	10090.ENSMUSP00000104229	0	0	0	0	0.186	0.24	0	0.625	0.747
Sytl4	Myo5a	10090.ENSMUSP00000033608	10090.ENSMUSP00000116028	0	0	0	0	0	0.076	0	0.812	0.818
Tac1	Sst	10090.ENSMUSP00000139347	10090.ENSMUSP00000004480	0	0	0	0	0.208	0	0	0.927	0.939
Tac1	Grp	10090.ENSMUSP00000139347	10090.ENSMUSP00000025395	0	0	0	0	0.061	0	0.4	0.827	0.894
Tac1	Penk	10090.ENSMUSP00000139347	10090.ENSMUSP00000066822	0	0	0	0	0.129	0	0	0.809	0.826
Tac1	Gal	10090.ENSMUSP00000139347	10090.ENSMUSP00000157515	0	0	0	0	0.079	0	0	0.885	0.89
Thbs1	Cd36	10090.ENSMUSP00000044903	10090.ENSMUSP00000133008	0	0	0	0	0.086	0.103	0.9	0.995	0.999
Uchl1	Snca	10090.ENSMUSP00000031131	10090.ENSMUSP00000109907	0	0	0	0	0.131	0.093	0	0.846	0.868
Vamp2	Snca	10090.ENSMUSP00000021273	10090.ENSMUSP00000109907	0	0	0	0	0.159	0.543	0	0.973	0.989
Vamp2	Syt1	10090.ENSMUSP00000021273	10090.ENSMUSP00000100912	0	0	0	0	0.196	0.74	0.8	0.913	0.995
Vamp2	Snap25	10090.ENSMUSP00000021273	10090.ENSMUSP00000028727	0	0	0	0	0.139	0.994	0.9	0.997	0.999
Wnk4	Slc12a2	10090.ENSMUSP00000099397	10090.ENSMUSP00000111023	0	0	0	0	0	0.054	0	0.747	0.75
mt-Atp6	Kdm5a	10090.ENSMUSP00000080996	10090.ENSMUSP00000005108	0.091	0	0	0	0.581	0.517	0	0.211	0.835
mt-Atp6	mt-Nd2	10090.ENSMUSP00000080996	10090.ENSMUSP00000080992	0.12	0	0	0	0.954	0	0	0.922	0.996
mt-Atp6	mt-Nd3	10090.ENSMUSP00000080996	10090.ENSMUSP00000080998	0.201	0	0	0	0.805	0	0	0.923	0.987
mt-Nd2	mt-Atp6	10090.ENSMUSP00000080992	10090.ENSMUSP00000080996	0.12	0	0	0	0.954	0	0	0.922	0.996
mt-Nd2	mt-Nd3	10090.ENSMUSP00000080992	10090.ENSMUSP00000080998	0.12	0	0.484	0	0.833	0.99	0.9	0.998	0.999
mt-Nd3	mt-Nd2	10090.ENSMUSP00000080998	10090.ENSMUSP00000080992	0.12	0	0.484	0	0.833	0.99	0.9	0.998	0.999
mt-Nd3	mt-Atp6	10090.ENSMUSP00000080998	10090.ENSMUSP00000080996	0.201	0	0	0	0.805	0	0	0.923	0.987

## Sheet: Table S6
Table S6. PPI network node degrees (StringDB) in up-regulated genes in infected B6 mice (24hpi).
#node	identifier	node_degree
Dlg4	10090.ENSMUSP00000104229	9
Kras	10090.ENSMUSP00000032399	6
Snca	10090.ENSMUSP00000109907	6
Snap25	10090.ENSMUSP00000028727	5
Sst	10090.ENSMUSP00000004480	5
Chgb	10090.ENSMUSP00000028826	4
Pik3r1	10090.ENSMUSP00000056774	4
Scn8a	10090.ENSMUSP00000080842	4
Tac1	10090.ENSMUSP00000139347	4
Cd36	10090.ENSMUSP00000133008	3
Esr1	10090.ENSMUSP00000101215	3
Gal	10090.ENSMUSP00000157515	3
Map2	10090.ENSMUSP00000109646	3
Nos1	10090.ENSMUSP00000120421	3
Penk	10090.ENSMUSP00000066822	3
Scg2	10090.ENSMUSP00000062556	3
Scg3	10090.ENSMUSP00000034699	3
Scg5	10090.ENSMUSP00000024005	3
Scn5a	10090.ENSMUSP00000112838	3
Syt1	10090.ENSMUSP00000100912	3
Vamp2	10090.ENSMUSP00000021273	3
mt-Atp6	10090.ENSMUSP00000080996	3
Fgf13	10090.ENSMUSP00000033473	2
Gap43	10090.ENSMUSP00000099881	2
Gja1	10090.ENSMUSP00000151620	2
Gria2	10090.ENSMUSP00000074787	2
Grin3a	10090.ENSMUSP00000091381	2
Grp	10090.ENSMUSP00000025395	2
Hoxb4	10090.ENSMUSP00000048002	2
Hoxb5	10090.ENSMUSP00000035423	2
Hoxb6	10090.ENSMUSP00000133281	2
Kcna2	10090.ENSMUSP00000041702	2
Kdm5a	10090.ENSMUSP00000005108	2
Kit	10090.ENSMUSP00000005815	2
Map1b	10090.ENSMUSP00000068374	2
Sox9	10090.ENSMUSP00000000579	2
mt-Nd2	10090.ENSMUSP00000080992	2
mt-Nd3	10090.ENSMUSP00000080998	2
Ass1	10090.ENSMUSP00000099904	1
Bdp1	10090.ENSMUSP00000038321	1
Bhlhe41	10090.ENSMUSP00000032386	1
Calb2	10090.ENSMUSP00000003754	1
Cc2d2a	10090.ENSMUSP00000048320	1
Col16a1	10090.ENSMUSP00000035802	1
Col27a1	10090.ENSMUSP00000043816	1
Fabp4	10090.ENSMUSP00000029041	1
Insrr	10090.ENSMUSP00000029711	1
Kmt2a	10090.ENSMUSP00000002095	1
Mt1	10090.ENSMUSP00000034215	1
Mt2	10090.ENSMUSP00000034214	1
Myo5a	10090.ENSMUSP00000116028	1
Ncald	10090.ENSMUSP00000087611	1
Nfia	10090.ENSMUSP00000074899	1
Nphp1	10090.ENSMUSP00000028857	1
Nr1d2	10090.ENSMUSP00000088031	1
Pcdh7	10090.ENSMUSP00000142319	1
Polr3h	10090.ENSMUSP00000023113	1
Prkg2	10090.ENSMUSP00000124963	1
Safb	10090.ENSMUSP00000092849	1
Slc12a2	10090.ENSMUSP00000111023	1
Sox6	10090.ENSMUSP00000072583	1
Stmn2	10090.ENSMUSP00000029002	1
Sytl4	10090.ENSMUSP00000033608	1
Thbs1	10090.ENSMUSP00000044903	1
Uchl1	10090.ENSMUSP00000031131	1
Wnk4	10090.ENSMUSP00000099397	1
4930402H24Rik	10090.ENSMUSP00000046992	0
AA467197	10090.ENSMUSP00000040781	0
Adgrl2	10090.ENSMUSP00000143626	0
Adh1	10090.ENSMUSP00000004232	0
Afap1	10090.ENSMUSP00000067779	0
Agtr1a	10090.ENSMUSP00000070958	0
Anxa1	10090.ENSMUSP00000025561	0
Aopep	10090.ENSMUSP00000089148	0
Apol10a	10090.ENSMUSP00000060650	0
Arhgap20	10090.ENSMUSP00000065633	0
Arl10	10090.ENSMUSP00000026988	0
Aspg	10090.ENSMUSP00000078369	0
Atl1	10090.ENSMUSP00000021466	0
Atrx	10090.ENSMUSP00000109203	0
Bmp3	10090.ENSMUSP00000142907	0
Cadm1	10090.ENSMUSP00000124119	0
Cadps2	10090.ENSMUSP00000018122	0
Calcb	10090.ENSMUSP00000032902	0
Car3	10090.ENSMUSP00000029076	0
Car8	10090.ENSMUSP00000063511	0
Cartpt	10090.ENSMUSP00000022150	0
Ccar1	10090.ENSMUSP00000020268	0
Cd200	10090.ENSMUSP00000130518	0
Cdk6	10090.ENSMUSP00000126024	0
Celf4	10090.ENSMUSP00000111483	0
Clasp2	10090.ENSMUSP00000130201	0
Cldn8	10090.ENSMUSP00000051887	0
Col25a1	10090.ENSMUSP00000079210	0
Col9a2	10090.ENSMUSP00000030372	0
Cttnbp2	10090.ENSMUSP00000088089	0
Cyp2c68	10090.ENSMUSP00000097071	0
Dclk1	10090.ENSMUSP00000050034	0
Diaph2	10090.ENSMUSP00000039334	0
Dnase1l2	10090.ENSMUSP00000085862	0
Dsel	10090.ENSMUSP00000043570	0
Ehf	10090.ENSMUSP00000087961	0
Emp2	10090.ENSMUSP00000077466	0
Etv1	10090.ENSMUSP00000093442	0
Fam43a	10090.ENSMUSP00000056555	0
Fam78b	10090.ENSMUSP00000131620	0
Fgd5	10090.ENSMUSP00000086748	0
Fhl1	10090.ENSMUSP00000110417	0
Fhod3	10090.ENSMUSP00000041361	0
Fmnl2	10090.ENSMUSP00000047260	0
Foxd2	10090.ENSMUSP00000066868	0
Frmd4a	10090.ENSMUSP00000089079	0
Fry	10090.ENSMUSP00000084454	0
Fstl5	10090.ENSMUSP00000038506	0
Fzd3	10090.ENSMUSP00000115325	0
Gbe1	10090.ENSMUSP00000132603	0
Homer2	10090.ENSMUSP00000146787	0
Il11ra1	10090.ENSMUSP00000095736	0
Il1rn	10090.ENSMUSP00000110126	0
Ints6l	10090.ENSMUSP00000035379	0
Irf2bpl	10090.ENSMUSP00000041070	0
Jund	10090.ENSMUSP00000092901	0
Kcnb2	10090.ENSMUSP00000126656	0
Kctd12	10090.ENSMUSP00000139261	0
Lamb2	10090.ENSMUSP00000069087	0
Lars2	10090.ENSMUSP00000036710	0
Ldlrad3	10090.ENSMUSP00000054134	0
Limch1	10090.ENSMUSP00000098723	0
Lix1	10090.ENSMUSP00000111239	0
Luc7l3	10090.ENSMUSP00000021226	0
Lysmd2	10090.ENSMUSP00000034702	0
Maged1	10090.ENSMUSP00000026142	0
Maml3	10090.ENSMUSP00000112637	0
Mdfic	10090.ENSMUSP00000140208	0
Mef2c	10090.ENSMUSP00000143401	0
Mfap3l	10090.ENSMUSP00000125139	0
Mfsd4a	10090.ENSMUSP00000116282	0
Myef2	10090.ENSMUSP00000123088	0
Myo3a	10090.ENSMUSP00000046329	0
Myo5c	10090.ENSMUSP00000042229	0
Myom1	10090.ENSMUSP00000072945	0
Nap1l5	10090.ENSMUSP00000062780	0
Ndrg4	10090.ENSMUSP00000072883	0
Nfat5	10090.ENSMUSP00000127784	0
Nr5a2	10090.ENSMUSP00000027649	0
Nrbp2	10090.ENSMUSP00000019516	0
Nrep	10090.ENSMUSP00000127787	0
Nsg2	10090.ENSMUSP00000020537	0
Ntng1	10090.ENSMUSP00000072397	0
Nupr1	10090.ENSMUSP00000032961	0
Nxf1	10090.ENSMUSP00000010241	0
Pam	10090.ENSMUSP00000095228	0
Pard3b	10090.ENSMUSP00000074837	0
Pcdh17	10090.ENSMUSP00000071325	0
Pde2a	10090.ENSMUSP00000147553	0
Peg3	10090.ENSMUSP00000050750	0
Phactr1	10090.ENSMUSP00000115228	0
Phox2b	10090.ENSMUSP00000012664	0
Pkhd1	10090.ENSMUSP00000085794	0
Plekhg1	10090.ENSMUSP00000114056	0
Plxnb1	10090.ENSMUSP00000071966	0
Ppp1r14b	10090.ENSMUSP00000064129	0
Prdm5	10090.ENSMUSP00000031976	0
Prss23	10090.ENSMUSP00000045191	0
Rap1gap	10090.ENSMUSP00000101461	0
Rbm3	10090.ENSMUSP00000038964	0
Rbms3	10090.ENSMUSP00000131371	0
Rcn2	10090.ENSMUSP00000109915	0
Resp18	10090.ENSMUSP00000043783	0
Rflnb	10090.ENSMUSP00000021207	0
Rgs17	10090.ENSMUSP00000065825	0
Sez6	10090.ENSMUSP00000091532	0
Slc1a3	10090.ENSMUSP00000005493	0
Slc44a2	10090.ENSMUSP00000034697	0
Slc5a7	10090.ENSMUSP00000093379	0
Slc7a14	10090.ENSMUSP00000088803	0
Slc7a8	10090.ENSMUSP00000022787	0
Slfn4	10090.ENSMUSP00000000208	0
Slit2	10090.ENSMUSP00000134263	0
Slitrk2	10090.ENSMUSP00000130057	0
Sned1	10090.ENSMUSP00000050832	0
Snhg11	10090.ENSMUSP00000105114	0
Snx10	10090.ENSMUSP00000044165	0
Sox4	10090.ENSMUSP00000100013	0
St6gal1	10090.ENSMUSP00000023601	0
Stmn3	10090.ENSMUSP00000099334	0
Styx	10090.ENSMUSP00000153854	0
Sytl2	10090.ENSMUSP00000139865	0
Tbc1d19	10090.ENSMUSP00000040585	0
Tgs1	10090.ENSMUSP00000054112	0
Thap2	10090.ENSMUSP00000151353	0
Tln2	10090.ENSMUSP00000039633	0
Tmem131l	10090.ENSMUSP00000141438	0
Tnfrsf19	10090.ENSMUSP00000106865	0
Tra2a	10090.ENSMUSP00000031841	0
Trim30a	10090.ENSMUSP00000076189	0
Trpc1	10090.ENSMUSP00000139672	0
Ttc23	10090.ENSMUSP00000032774	0
Ttll6	10090.ENSMUSP00000127778	0
Txnip	10090.ENSMUSP00000102710	0
Ubn2	10090.ENSMUSP00000124043	0
Ubr1	10090.ENSMUSP00000028728	0
Ulk4	10090.ENSMUSP00000131342	0
Usp20	10090.ENSMUSP00000099913	0
Ybx1	10090.ENSMUSP00000078589	0
Zcchc12	10090.ENSMUSP00000110911	0
Zfp398	10090.ENSMUSP00000078806	0
Zfp618	10090.ENSMUSP00000069275	0
Zfp729a	10090.ENSMUSP00000012314	0
Zfp950	10090.ENSMUSP00000146243	0
Zscan26	10090.ENSMUSP00000106111	0

## Sheet: Table S7
Table S7. Significantly enriched Reactome pathways (ConsensusPathDB) in down-regulated genes in infected B6 mice (24hpi).
Pathway description	size	overlap	p-value	q-value	source	members overlap	members overlap geneids
Metabolism	1702	88	7.61554e-26	3.18329e-23	Reactome	ENSMUSG00000046598; ENSMUSG00000057666; ENSMUSG00000034926; ENSMUSG00000029455; ENSMUSG00000020865; ENSMUSG00000031467; ENSMUSG00000025991; ENSMUSG00000028937; ENSMUSG00000052533; ENSMUSG00000025509; ENSMUSG00000020277; ENSMUSG00000027556; ENSMUSG00000058258; ENSMUSG00000036427; ENSMUSG00000090700; ENSMUSG00000052914; ENSMUSG00000010651; ENSMUSG00000027870; ENSMUSG00000029119; ENSMUSG00000003271;…	11430; 12411; 18950; 107029; 66427; 66234; 13121; 14137; 17161; 23972; 20397; 227699; 70129; 76768; 231583; 74754; 54200; 14422; 12349; 170460; 18563; 12346; 26458; 18806; 14261; 14079; 14433; 22139; 237625; 15486; 11847; 319554; 106648; 100042025; 67800; 64898; 18641; 235674; 667034; 14701; 72082; 19659; 110196; 192156; 52123; 76459; 13110; 20525; 192185; 71911; 56185; 76408; 216558; 102632; 116…
Metabolism of lipids	586	41	2.07525e-15	4.33727e-13	Reactome	ENSMUSG00000021751; ENSMUSG00000026827; ENSMUSG00000001467; ENSMUSG00000046598; ENSMUSG00000024052; ENSMUSG00000006517; ENSMUSG00000034926; ENSMUSG00000046027; ENSMUSG00000020828; ENSMUSG00000020865; ENSMUSG00000031467; ENSMUSG00000025137; ENSMUSG00000025153; ENSMUSG00000034579; ENSMUSG00000028937; ENSMUSG00000023057; ENSMUSG00000031844; ENSMUSG00000024981; ENSMUSG00000020777; ENSMUSG00000079440;…	13110; 76408; 11430; 71911; 237625; 18806; 16987; 102632; 66234; 319554; 18194; 106648; 56185; 68671; 13121; 14137; 208715; 433256; 67800; 64898; 66853; 235674; 14571; 20397; 14104; 19025; 233549; 76768; 70025; 631304; 15486; 74754; 70129; 67216; 170460; 110196; 26458; 192156; 52123; 93732; 14079
Cholesterol biosynthesis	25	10	3.33514e-12	4.64697e-10	Reactome	ENSMUSG00000001467; ENSMUSG00000059743; ENSMUSG00000093930; ENSMUSG00000031349; ENSMUSG00000021273; ENSMUSG00000031604; ENSMUSG00000006517; ENSMUSG00000058258; ENSMUSG00000034926; ENSMUSG00000033105	110196; 66234; 13121; 16987; 14137; 192156; 18194; 74754; 208715; 319554
Gluconeogenesis	36	9	2.21283e-10	2.31241e-08	Reactome	ENSMUSG00000027513; ENSMUSG00000025792; ENSMUSG00000028307; ENSMUSG00000032122; ENSMUSG00000024892; ENSMUSG00000063524; ENSMUSG00000036427; ENSMUSG00000057666; ENSMUSG00000060600	13806; 13808; 100042025; 18563; 18534; 56857; 14433; 230163; 14751; 27376
Metabolism of carbohydrates	262	21	3.88296e-10	3.24615e-08	Reactome	ENSMUSG00000027513; ENSMUSG00000025792; ENSMUSG00000029171; ENSMUSG00000001891; ENSMUSG00000013418; ENSMUSG00000031400; ENSMUSG00000020277; ENSMUSG00000029119; ENSMUSG00000052533; ENSMUSG00000028307; ENSMUSG00000028671; ENSMUSG00000032122; ENSMUSG00000024892; ENSMUSG00000046959; ENSMUSG00000063524; ENSMUSG00000036427; ENSMUSG00000031803; ENSMUSG00000057666; ENSMUSG00000024899; ENSMUSG00000060600;…	20525; 23972; 14422; 14433; 14751; 230163; 18641; 27376; 17160; 18563; 227699; 14381; 56857; 13806; 216558; 72297; 231583; 66681; 13808; 100042025; 18534; 74246
Metabolism of steroids	113	15	5.12008e-10	3.56699e-08	Reactome	ENSMUSG00000021751; ENSMUSG00000001467; ENSMUSG00000059743; ENSMUSG00000093930; ENSMUSG00000031349; ENSMUSG00000031844; ENSMUSG00000021273; ENSMUSG00000031604; ENSMUSG00000006517; ENSMUSG00000058258; ENSMUSG00000034926; ENSMUSG00000046027; ENSMUSG00000020865; ENSMUSG00000033105; ENSMUSG00000027359	66234; 76408; 319554; 170460; 110196; 26458; 192156; 15486; 16987; 18194; 13121; 93732; 74754; 14137; 208715
Glucose metabolism	83	11	1.08447e-08	6.47581e-07	Reactome	ENSMUSG00000027513; ENSMUSG00000025792; ENSMUSG00000036427; ENSMUSG00000020277; ENSMUSG00000028307; ENSMUSG00000032122; ENSMUSG00000024892; ENSMUSG00000063524; ENSMUSG00000052533; ENSMUSG00000057666; ENSMUSG00000060600	13806; 13808; 100042025; 18563; 18534; 56857; 227699; 14433; 230163; 18641; 14751; 27376
Glycerophospholipid biosynthesis	114	11	2.89912e-06	0.000151479	Reactome	ENSMUSG00000034579; ENSMUSG00000026827; ENSMUSG00000079440; ENSMUSG00000024052; ENSMUSG00000020646; ENSMUSG00000020828; ENSMUSG00000007034; ENSMUSG00000031467; ENSMUSG00000025137; ENSMUSG00000030747; ENSMUSG00000025509	67800; 66853; 14571; 67216; 64898; 237625; 18806; 52123; 70129; 76768; 68671
Transport of small molecules	587	26	4.50915e-06	0.000209425	Reactome	ENSMUSG00000050296; ENSMUSG00000025792; ENSMUSG00000027562; ENSMUSG00000044254; ENSMUSG00000049922; ENSMUSG00000031431; ENSMUSG00000020865; ENSMUSG00000031209; ENSMUSG00000037685; ENSMUSG00000008348; ENSMUSG00000028645; ENSMUSG00000032548; ENSMUSG00000024727; ENSMUSG00000029802; ENSMUSG00000032902; ENSMUSG00000063354; ENSMUSG00000027556; ENSMUSG00000019505; ENSMUSG00000027397; ENSMUSG00000000958;…	20525; 76408; 20515; 225997; 72027; 11980; 14605; 228368; 20540; 15203; 22187; 26357; 74591; 70129; 231583; 22190; 100102; 20501; 14701; 12349; 27376; 11833; 13487; 24059; 12346; 223473
Glycolysis	63	7	8.87781e-06	0.000371093	Reactome	ENSMUSG00000036427; ENSMUSG00000020277; ENSMUSG00000028307; ENSMUSG00000063524; ENSMUSG00000052533; ENSMUSG00000057666; ENSMUSG00000060600	13808; 100042025; 227699; 13806; 14433; 230163; 18641; 14751
Biological oxidations	220	14	1.78435e-05	0.000678052	Reactome	ENSMUSG00000025037; ENSMUSG00000001891; ENSMUSG00000001467; ENSMUSG00000027597; ENSMUSG00000031924; ENSMUSG00000040181; ENSMUSG00000046959; ENSMUSG00000029455; ENSMUSG00000003271; ENSMUSG00000025002; ENSMUSG00000024899; ENSMUSG00000090700; ENSMUSG00000073424; ENSMUSG00000052914	13110; 11669; 23972; 631304; 72082; 269378; 14261; 216558; 106648; 231583; 13121; 66427; 54200; 17161
Fatty acid metabolism	166	12	2.0482e-05	0.000713457	Reactome	ENSMUSG00000090150; ENSMUSG00000010651; ENSMUSG00000027870; ENSMUSG00000090700; ENSMUSG00000021751; ENSMUSG00000073424; ENSMUSG00000028937; ENSMUSG00000024981; ENSMUSG00000020777; ENSMUSG00000027359; ENSMUSG00000025153; ENSMUSG00000052914	13110; 56185; 11430; 235674; 26458; 14104; 106648; 102632; 631304; 93732; 70025; 433256
Triglyceride metabolism	22	5	2.50982e-05	0.000807003	Reactome	ENSMUSG00000023057; ENSMUSG00000052396; ENSMUSG00000026827; ENSMUSG00000030747; ENSMUSG00000024052	67800; 14571; 64898; 233549; 14079
Innate Immune System	882	31	5.0854e-05	0.00151835	Reactome	ENSMUSG00000033721; ENSMUSG00000006301; ENSMUSG00000067235; ENSMUSG00000074272; ENSMUSG00000030681; ENSMUSG00000021457; ENSMUSG00000068417; ENSMUSG00000020828; ENSMUSG00000036752; ENSMUSG00000037685; ENSMUSG00000008348; ENSMUSG00000029622; ENSMUSG00000061808; ENSMUSG00000026029; ENSMUSG00000016256; ENSMUSG00000042870; ENSMUSG00000027359; ENSMUSG00000017760; ENSMUSG00000026701; ENSMUSG00000020277;…	20963; 64138; 12370; 22139; 12333; 18806; 11758; 18950; 66681; 11980; 70152; 78388; 21968; 18641; 14751; 93721; 235674; 22187; 19354; 54123; 12343; 19025; 11867; 22190; 667034; 26458; 57257; 69660; 15007; 26365; 227613
Peroxisomal lipid metabolism	27	5	7.19204e-05	0.00200418	Reactome	ENSMUSG00000027870; ENSMUSG00000021751; ENSMUSG00000010651; ENSMUSG00000027359; ENSMUSG00000020777	56185; 235674; 93732; 26458; 11430
Peroxisomal protein import	65	7	9.64022e-05	0.00251851	Reactome	ENSMUSG00000021751; ENSMUSG00000010651; ENSMUSG00000027870; ENSMUSG00000019505; ENSMUSG00000020777; ENSMUSG00000027359; ENSMUSG00000008348	22190; 93732; 235674; 26458; 22187; 56185; 11430
Phase I - Functionalization of compounds	117	9	0.000140713	0.00345988	Reactome	ENSMUSG00000025037; ENSMUSG00000001467; ENSMUSG00000031924; ENSMUSG00000040181; ENSMUSG00000029455; ENSMUSG00000025002; ENSMUSG00000090700; ENSMUSG00000073424; ENSMUSG00000052914	13110; 11669; 72082; 106648; 13121; 631304; 14261; 66427; 17161
Protein localization	94	8	0.00016457	0.00382168	Reactome	ENSMUSG00000021751; ENSMUSG00000010651; ENSMUSG00000027870; ENSMUSG00000027222; ENSMUSG00000019505; ENSMUSG00000020777; ENSMUSG00000027359; ENSMUSG00000008348	11430; 235674; 56185; 26458; 18633; 22187; 22190; 93732
Metabolism of serotonin	2	2	0.000274298	0.00603457	Reactome	ENSMUSG00000029455; ENSMUSG00000025037	11669; 17161
Phospholipid metabolism	188	11	0.000299239	0.00625409	Reactome	ENSMUSG00000034579; ENSMUSG00000026827; ENSMUSG00000079440; ENSMUSG00000024052; ENSMUSG00000020646; ENSMUSG00000020828; ENSMUSG00000007034; ENSMUSG00000031467; ENSMUSG00000025137; ENSMUSG00000030747; ENSMUSG00000025509	67800; 14571; 67216; 64898; 66853; 237625; 18806; 52123; 70129; 76768; 68671
Neutrophil degranulation	518	20	0.000386325	0.00768972	Reactome	ENSMUSG00000029171; ENSMUSG00000037685; ENSMUSG00000026701; ENSMUSG00000036427; ENSMUSG00000010651; ENSMUSG00000020277; ENSMUSG00000016256; ENSMUSG00000006301; ENSMUSG00000054619; ENSMUSG00000068417; ENSMUSG00000074272; ENSMUSG00000024942; ENSMUSG00000115338; ENSMUSG00000030681; ENSMUSG00000036752; ENSMUSG00000067235; ENSMUSG00000042870; ENSMUSG00000061808; ENSMUSG00000027359; ENSMUSG00000017760	12333; 22139; 667034; 11758; 18950; 11980; 78388; 21968; 64138; 14751; 235674; 18641; 19025; 66681; 70152; 26458; 69660; 15007; 26365; 227613
SLC-mediated transmembrane transport	227	12	0.00040581	0.00771038	Reactome	ENSMUSG00000032902; ENSMUSG00000063354; ENSMUSG00000025792; ENSMUSG00000032548; ENSMUSG00000001225; ENSMUSG00000000958; ENSMUSG00000046959; ENSMUSG00000027397; ENSMUSG00000049922; ENSMUSG00000031209; ENSMUSG00000007034; ENSMUSG00000028645	72027; 20525; 15203; 27376; 228368; 20515; 13487; 70129; 20540; 231583; 24059; 20501
Sulfur amino acid metabolism	23	4	0.00050963	0.00926198	Reactome	ENSMUSG00000024039; ENSMUSG00000025792; ENSMUSG00000071711; ENSMUSG00000027597	27376; 12411; 246221; 269378
Triglyceride biosynthesis	11	3	0.000674191	0.0117422	Reactome	ENSMUSG00000052396; ENSMUSG00000030747; ENSMUSG00000024052	233549; 67800; 64898
Serotonin clearance from the synaptic cleft	3	2	0.000813878	0.013608	Reactome	ENSMUSG00000029455; ENSMUSG00000025037	11669; 17161
Reversible hydration of carbon dioxide	12	3	0.000887963	0.013747	Reactome	ENSMUSG00000027556; ENSMUSG00000032373; ENSMUSG00000027562	12346; 76459; 12349
Degradation of GLI1 by the proteasome	12	3	0.000887963	0.013747	Reactome	ENSMUSG00000021224; ENSMUSG00000019505; ENSMUSG00000008348	18222; 22190; 22187
Asparagine N-linked glycosylation	242	11	0.00237381	0.0344144	Reactome	ENSMUSG00000056091; ENSMUSG00000013418; ENSMUSG00000016256; ENSMUSG00000019505; ENSMUSG00000038372; ENSMUSG00000008348; ENSMUSG00000006517; ENSMUSG00000020986; ENSMUSG00000049922; ENSMUSG00000015733; ENSMUSG00000017760	218138; 20454; 64138; 20334; 228368; 19025; 192156; 12343; 22187; 14422; 22190
Beta-catenin independent WNT signaling	82	6	0.0023876	0.0344144	Reactome	ENSMUSG00000033220; ENSMUSG00000018293; ENSMUSG00000019505; ENSMUSG00000055799; ENSMUSG00000036402; ENSMUSG00000008348	22190; 18643; 19354; 21415; 22187; 14701
Galactose catabolism	5	2	0.00265391	0.0369778	Reactome	ENSMUSG00000028671; ENSMUSG00000029171	74246; 66681
Synthesis of PA	36	4	0.00286533	0.0386358	Reactome	ENSMUSG00000031467; ENSMUSG00000026827; ENSMUSG00000079440; ENSMUSG00000020828	14571; 18806; 76768; 52123
Synthesis of substrates in N-glycan biosythesis	61	5	0.00336034	0.0438944	Reactome	ENSMUSG00000049922; ENSMUSG00000006517; ENSMUSG00000056091; ENSMUSG00000038372; ENSMUSG00000017760	218138; 20454; 228368; 19025; 192156
Cytosolic sulfonation of small molecules	19	3	0.00359027	0.0454767	Reactome	ENSMUSG00000003271; ENSMUSG00000024899; ENSMUSG00000046959	54200; 23972; 231583
Bile acid and bile salt metabolism	39	4	0.00384929	0.0457178	Reactome	ENSMUSG00000021751; ENSMUSG00000027359; ENSMUSG00000046027; ENSMUSG00000020865	170460; 76408; 93732; 26458
Transport and synthesis of PAPS	6	2	0.00393741	0.0457178	Reactome	ENSMUSG00000024899; ENSMUSG00000046959	23972; 231583
GDP-fucose biosynthesis	6	2	0.00393741	0.0457178	Reactome	ENSMUSG00000049922; ENSMUSG00000038372	218138; 228368

## Sheet: Table S8
Table S8. Significantly enriched Reactome pathways (ClueuGo/CluePedia) in down-regulated genes in infected B6 mice (24hpi).
Pathway ID	Pathway description	Ontology Source	Term PValue	Term PValue Corrected with Bonferroni step down	Group PValue	Group PValue Corrected with Bonferroni step down	GOLevels	GOGroups	% Associated Genes	Nr. Genes	Associated Genes Found
R-MMU:383280	Nuclear Receptor transcription pathway	REACTOME_Pathways_25.05.2022	0.019987	0.0599611	0.019987	0.0399741	[-1]	Group0	6.12245	3	[Esr1, Nr1d2, Nr5a2]
R-MMU:6794362	Protein-protein interactions at synapses	REACTOME_Pathways_25.05.2022	0.0367772	0.0735545	0.0367772	0.0367772	[-1]	Group1	4.83871	3	[Dlg4, Homer2, Slitrk2]
R-MMU:9013405	RHOD GTPase cycle	REACTOME_Pathways_25.05.2022	0.0178905	0.0715619	0.0178905	0.0536714	[-1]	Group2	6.38298	3	[Diaph2, Pik3r1, Plxnb1]
R-MMU:3769402	Deactivation of the beta-catenin transactivating complex	REACTOME_Pathways_25.05.2022	0.00469785	0.0422806	0.00469785	0.0281871	[-1]	Group3	10.3448	3	[Sox4, Sox6, Sox9]
R-MMU:5576891	Cardiac conduction	REACTOME_Pathways_25.05.2022	0.0111534	0.0557672	0.0111534	0.0557672	[-1]	Group4	4.38596	5	[Fgf13, Nos1, Scn5a, Scn8a, Trpc1]
R-MMU:5576892	Phase 0 - rapid depolarisation	REACTOME_Pathways_25.05.2022	0.00677934	0.0542347	0.0111534	0.0557672	[-1]	Group4	9.09091	3	[Fgf13, Scn5a, Scn8a]
R-MMU:381426	Regulation of Insulin-like Growth Factor (IGF) transport and uptake by Insulin-like Growth Factor Binding Proteins (IGFBPs)	REACTOME_Pathways_25.05.2022	0.000525409	0.00683031	0.000525409	0.00420327	[-1]	Group5	5.83333	7	[Apol10a, Chgb, Lamb2, Penk, Prss23, Scg2, Scg3]
R-MMU:8957275	Post-translational protein phosphorylation	REACTOME_Pathways_25.05.2022	0.000385001	0.00539002	0.000525409	0.00420327	[-1]	Group5	6.14035	7	[Apol10a, Chgb, Lamb2, Penk, Prss23, Scg2, Scg3]
R-MMU:1236394	Signaling by ERBB4	REACTOME_Pathways_25.05.2022	0.00469785	0.0422806	0.0144708	0.0578832	[-1]	Group6	10.3448	3	[Esr1, Kras, Pik3r1]
R-MMU:1433557	Signaling by SCF-KIT	REACTOME_Pathways_25.05.2022	0.0100455	0.0703187	0.0144708	0.0578832	[-1]	Group6	7.89474	3	[Kit, Kras, Pik3r1]
R-MMU:6806834	Signaling by MET	REACTOME_Pathways_25.05.2022	0.0107688	0.0646126	0.0144708	0.0578832	[-1]	Group6	5.47945	4	[Col27a1, Kras, Lamb2, Pik3r1]
R-MMU:9009391	Extra-nuclear estrogen signaling	REACTOME_Pathways_25.05.2022	0.0446748	0.0446748	0.0144708	0.0578832	[-1]	Group6	4.47761	3	[Esr1, Kras, Pik3r1]
R-MMU:112310	Neurotransmitter release cycle	REACTOME_Pathways_25.05.2022	0.000240023	0.00360035	0.00167919	0.0117543	[-1]	Group7	10.4167	5	[Slc1a3, Slc5a7, Snap25, Syt1, Vamp2]
R-MMU:112315	Transmission across Chemical Synapses	REACTOME_Pathways_25.05.2022	0.00167919	0.018471	0.00167919	0.0117543	[-1]	Group7	4.25532	8	[Dlg4, Grin3a, Ncald, Slc1a3, Slc5a7, Snap25, Syt1, Vamp2]
R-MMU:181429	Serotonin Neurotransmitter Release Cycle	REACTOME_Pathways_25.05.2022	0.00115273	0.0138328	0.00167919	0.0117543	[-1]	Group7	16.6667	3	[Snap25, Syt1, Vamp2]
R-MMU:181430	Norepinephrine Neurotransmitter Release Cycle	REACTOME_Pathways_25.05.2022	0.00115273	0.0138328	0.00167919	0.0117543	[-1]	Group7	16.6667	3	[Snap25, Syt1, Vamp2]
R-MMU:210500	Glutamate Neurotransmitter Release Cycle	REACTOME_Pathways_25.05.2022	0.000163495	0.00261592	0.00167919	0.0117543	[-1]	Group7	16.6667	4	[Slc1a3, Snap25, Syt1, Vamp2]
R-MMU:212676	Dopamine Neurotransmitter Release Cycle	REACTOME_Pathways_25.05.2022	0.00239681	0.0239681	0.00167919	0.0117543	[-1]	Group7	13.0435	3	[Snap25, Syt1, Vamp2]
R-MMU:264642	Acetylcholine Neurotransmitter Release Cycle	REACTOME_Pathways_25.05.2022	2.27939e-05	0.000387497	0.00167919	0.0117543	[-1]	Group7	26.6667	4	[Slc5a7, Snap25, Syt1, Vamp2]
R-MMU:888590	GABA synthesis, release, reuptake and degradation	REACTOME_Pathways_25.05.2022	0.00115273	0.0138328	0.00167919	0.0117543	[-1]	Group7	16.6667	3	[Snap25, Syt1, Vamp2]

## Sheet: Table S9
Table S9. PPI network interactions (StringDB) in down-regulated genes in infected B6 mice (24hpi).
#node1	node2	node1_string_id	node2_string_id	neighborhood_on_chromosome	gene_fusion	phylogenetic_cooccurrence	homology	coexpression	experimentally_determined_interaction	database_annotated	automated_textmining	combined_score
Acaa1b	Acox2	10090.ENSMUSP00000010795	10090.ENSMUSP00000126464	0.054	0	0	0	0.527	0	0	0.657	0.833
Acaa1b	Echdc1	10090.ENSMUSP00000010795	10090.ENSMUSP00000020034	0.058	0	0	0	0.34	0.272	0.8	0.423	0.938
Acaa1b	Hmgcs1	10090.ENSMUSP00000010795	10090.ENSMUSP00000153064	0.074	0	0	0	0.459	0.427	0.9	0.356	0.978
Acaa1b	Acox1	10090.ENSMUSP00000010795	10090.ENSMUSP00000063325	0.054	0	0	0	0.52	0	0.9	0.748	0.987
Ace	Tmprss2	10090.ENSMUSP00000001963	10090.ENSMUSP00000000395	0	0	0	0	0.066	0	0	0.759	0.765
Acox1	Acaa1b	10090.ENSMUSP00000063325	10090.ENSMUSP00000010795	0.054	0	0	0	0.52	0	0.9	0.748	0.987
Acox1	Echdc1	10090.ENSMUSP00000063325	10090.ENSMUSP00000020034	0.048	0	0	0	0.303	0.097	0.9	0.355	0.954
Acox1	Aldh2	10090.ENSMUSP00000063325	10090.ENSMUSP00000031411	0	0	0	0	0.148	0	0.8	0.323	0.874
Acox1	Fasn	10090.ENSMUSP00000063325	10090.ENSMUSP00000052872	0.061	0	0	0	0.058	0	0	0.747	0.757
Acox1	Acox2	10090.ENSMUSP00000063325	10090.ENSMUSP00000126464	0	0	0.085	0.91	0.087	0	0.9	0.098	0.914
Acox2	Acaa1b	10090.ENSMUSP00000126464	10090.ENSMUSP00000010795	0.054	0	0	0	0.527	0	0	0.657	0.833
Acox2	Acsl5	10090.ENSMUSP00000126464	10090.ENSMUSP00000046585	0.05	0	0	0	0.22	0	0.5	0.446	0.767
Acox2	Slc27a2	10090.ENSMUSP00000126464	10090.ENSMUSP00000057595	0	0	0	0	0.186	0	0.5	0.477	0.768
Acox2	Acox1	10090.ENSMUSP00000126464	10090.ENSMUSP00000063325	0	0	0.085	0.91	0.087	0	0.9	0.098	0.914
Acsl5	Dgat2	10090.ENSMUSP00000046585	10090.ENSMUSP00000033001	0	0	0	0	0.071	0.049	0	0.718	0.729
Acsl5	Pnpla2	10090.ENSMUSP00000046585	10090.ENSMUSP00000127149	0	0	0	0	0.075	0	0.6	0.377	0.749
Acsl5	Acox2	10090.ENSMUSP00000046585	10090.ENSMUSP00000126464	0.05	0	0	0	0.22	0	0.5	0.446	0.767
Acsl5	Fasn	10090.ENSMUSP00000046585	10090.ENSMUSP00000052872	0.061	0	0	0	0.073	0.059	0.9	0.562	0.957
Actn4	Gapdh	10090.ENSMUSP00000066068	10090.ENSMUSP00000113942	0	0	0	0	0.109	0.329	0	0.549	0.706
Agpat5	Mboat2	10090.ENSMUSP00000117025	10090.ENSMUSP00000106567	0	0	0	0	0.101	0.173	0.9	0.389	0.948
Agpat5	Lpin2	10090.ENSMUSP00000117025	10090.ENSMUSP00000118610	0	0	0	0	0	0	0.65	0.338	0.758
Agpat5	Gpd2	10090.ENSMUSP00000117025	10090.ENSMUSP00000130992	0.062	0	0	0	0.087	0	0.8	0.359	0.875
Ahcy	Selenbp1	10090.ENSMUSP00000061851	10090.ENSMUSP00000088349	0	0	0	0	0.059	0	0.8	0.153	0.826
Ahcy	Ahcyl2	10090.ENSMUSP00000061851	10090.ENSMUSP00000110897	0	0	0.067	0.946	0	0.137	0.9	0.097	0.917
Ahcy	Cbs	10090.ENSMUSP00000061851	10090.ENSMUSP00000158269	0.101	0	0	0	0.149	0.064	0.9	0.781	0.981
Ahcyl2	Ahcy	10090.ENSMUSP00000110897	10090.ENSMUSP00000061851	0	0	0.067	0.946	0	0.137	0.9	0.097	0.917
Ahcyl2	Selenbp1	10090.ENSMUSP00000110897	10090.ENSMUSP00000088349	0	0	0	0	0	0	0.8	0.208	0.834
Ahcyl2	Cbs	10090.ENSMUSP00000110897	10090.ENSMUSP00000158269	0.101	0	0	0	0.114	0.061	0.9	0.569	0.961
Aldh2	Echdc1	10090.ENSMUSP00000031411	10090.ENSMUSP00000020034	0	0	0	0	0.078	0	0.8	0.124	0.824
Aldh2	Maoa	10090.ENSMUSP00000031411	10090.ENSMUSP00000026013	0.041	0.016	0	0	0.046	0	0.9	0.464	0.944
Aldh2	Acox1	10090.ENSMUSP00000031411	10090.ENSMUSP00000063325	0	0	0	0	0.148	0	0.8	0.323	0.874
Aldob	G6pdx	10090.ENSMUSP00000029987	10090.ENSMUSP00000004327	0	0	0	0	0.056	0	0.8	0.302	0.856
Aldob	Pfkl	10090.ENSMUSP00000029987	10090.ENSMUSP00000020522	0.055	0	0	0	0.109	0.061	0.9	0.797	0.981
Aldob	Pgm2	10090.ENSMUSP00000029987	10090.ENSMUSP00000084582	0	0	0	0	0.068	0	0.8	0.122	0.822
Aldob	Eno3	10090.ENSMUSP00000029987	10090.ENSMUSP00000104188	0	0	0	0	0.2	0.06	0.6	0.502	0.83
Aldob	Gpi1	10090.ENSMUSP00000029987	10090.ENSMUSP00000049355	0	0	0	0	0.297	0	0.8	0.502	0.923
Aldob	Gapdh	10090.ENSMUSP00000029987	10090.ENSMUSP00000113942	0.062	0	0	0	0.24	0.096	0.9	0.462	0.959
Capn1	Cast	10090.ENSMUSP00000025891	10090.ENSMUSP00000065275	0	0	0	0	0.106	0.701	0	0.923	0.977
Capn5	Cast	10090.ENSMUSP00000048183	10090.ENSMUSP00000065275	0	0	0	0	0.049	0.445	0	0.543	0.738
Car1	Car2	10090.ENSMUSP00000137926	10090.ENSMUSP00000029078	0	0	0.06	0.96	0.117	0	0.7	0.355	0.818
Car2	Slc26a3	10090.ENSMUSP00000029078	10090.ENSMUSP00000001254	0	0	0	0	0.09	0	0	0.686	0.702
Car2	Slc16a1	10090.ENSMUSP00000029078	10090.ENSMUSP00000045216	0	0	0	0	0.103	0	0	0.719	0.738
Car2	Car1	10090.ENSMUSP00000029078	10090.ENSMUSP00000137926	0	0	0.06	0.96	0.117	0	0.7	0.355	0.818
Casp8	Gapdh	10090.ENSMUSP00000140546	10090.ENSMUSP00000113942	0	0	0	0	0	0	0	0.721	0.721
Cast	Capn1	10090.ENSMUSP00000065275	10090.ENSMUSP00000025891	0	0	0	0	0.106	0.701	0	0.923	0.977
Cast	Capn5	10090.ENSMUSP00000065275	10090.ENSMUSP00000048183	0	0	0	0	0.049	0.445	0	0.543	0.738
Cbs	Papss2	10090.ENSMUSP00000158269	10090.ENSMUSP00000025833	0.119	0	0	0	0.528	0	0	0.509	0.778
Cbs	Mpst	10090.ENSMUSP00000158269	10090.ENSMUSP00000043061	0.12	0	0	0	0.119	0	0	0.93	0.941
Cbs	Ahcy	10090.ENSMUSP00000158269	10090.ENSMUSP00000061851	0.101	0	0	0	0.149	0.064	0.9	0.781	0.981
Cbs	Selenbp1	10090.ENSMUSP00000158269	10090.ENSMUSP00000088349	0	0	0	0	0.098	0	0.8	0.282	0.859
Cbs	Ahcyl2	10090.ENSMUSP00000158269	10090.ENSMUSP00000110897	0.101	0	0	0	0.114	0.061	0.9	0.569	0.961
Ceacam1	Syk	10090.ENSMUSP00000096266	10090.ENSMUSP00000113852	0	0	0	0	0.057	0.103	0.72	0.203	0.785
Ces2a	Fabp2	10090.ENSMUSP00000034346	10090.ENSMUSP00000023820	0	0	0	0	0.827	0	0	0.106	0.838
Cldn23	Cldn3	10090.ENSMUSP00000049725	10090.ENSMUSP00000091799	0	0	0	0.677	0.126	0	0.65	0.194	0.731
Cldn23	Cldn4	10090.ENSMUSP00000049725	10090.ENSMUSP00000053420	0	0	0	0.691	0.152	0	0.65	0.495	0.837
Cldn3	Cldn23	10090.ENSMUSP00000091799	10090.ENSMUSP00000049725	0	0	0	0.677	0.126	0	0.65	0.194	0.731
Cldn3	Cldn4	10090.ENSMUSP00000091799	10090.ENSMUSP00000053420	0	0	0.054	0.971	0.272	0	0.65	0.39	0.833
Cldn4	Cldn23	10090.ENSMUSP00000053420	10090.ENSMUSP00000049725	0	0	0	0.691	0.152	0	0.65	0.495	0.837
Cldn4	Cldn3	10090.ENSMUSP00000053420	10090.ENSMUSP00000091799	0	0	0.054	0.971	0.272	0	0.65	0.39	0.833
Coro1b	Coro1c	10090.ENSMUSP00000008893	10090.ENSMUSP00000004646	0	0	0.051	0.979	0.086	0.677	0	0.436	0.821
Coro1c	Coro1b	10090.ENSMUSP00000004646	10090.ENSMUSP00000008893	0	0	0.051	0.979	0.086	0.677	0	0.436	0.821
Coro1c	Pls3	10090.ENSMUSP00000004646	10090.ENSMUSP00000109692	0	0	0	0	0.105	0.071	0	0.812	0.83
Ctsa	Ctsz	10090.ENSMUSP00000099381	10090.ENSMUSP00000016400	0	0	0	0	0.376	0.077	0	0.584	0.739
Ctsz	Ctsa	10090.ENSMUSP00000016400	10090.ENSMUSP00000099381	0	0	0	0	0.376	0.077	0	0.584	0.739
Cyb5b	Cyp51	10090.ENSMUSP00000034400	10090.ENSMUSP00000001507	0	0	0	0	0.367	0.081	0	0.672	0.792
Cyb5b	Por	10090.ENSMUSP00000034400	10090.ENSMUSP00000005651	0	0	0	0	0.086	0.067	0	0.918	0.924
Cyp4f16	Por	10090.ENSMUSP00000131058	10090.ENSMUSP00000005651	0	0.682	0	0	0	0.07	0	0.135	0.722
Cyp4f40	Por	10090.ENSMUSP00000157311	10090.ENSMUSP00000005651	0	0.784	0	0	0	0.07	0	0.253	0.836
Cyp51	Por	10090.ENSMUSP00000001507	10090.ENSMUSP00000005651	0	0	0	0	0.182	0.071	0	0.652	0.713
Cyp51	Cyb5b	10090.ENSMUSP00000001507	10090.ENSMUSP00000034400	0	0	0	0	0.367	0.081	0	0.672	0.792
Cyp51	Fdps	10090.ENSMUSP00000001507	10090.ENSMUSP00000142770	0	0	0	0	0.638	0	0	0.766	0.911
Cyp51	Mvd	10090.ENSMUSP00000001507	10090.ENSMUSP00000006692	0	0	0	0	0.641	0.059	0	0.773	0.916
Cyp51	Idi1	10090.ENSMUSP00000001507	10090.ENSMUSP00000132780	0	0	0	0	0.771	0	0	0.764	0.943
Cyp51	Hmgcs1	10090.ENSMUSP00000001507	10090.ENSMUSP00000153064	0.044	0	0	0	0.872	0.045	0	0.87	0.983
Cyp51	Nsdhl	10090.ENSMUSP00000001507	10090.ENSMUSP00000033715	0	0.339	0	0	0.796	0.487	0	0.854	0.988
Cyp51	Dhcr24	10090.ENSMUSP00000001507	10090.ENSMUSP00000038063	0	0	0	0	0.694	0.053	0.9	0.764	0.992
Cyp51	Msmo1	10090.ENSMUSP00000001507	10090.ENSMUSP00000034015	0	0	0	0	0.901	0.712	0	0.827	0.994
Cyp51	Fdft1	10090.ENSMUSP00000001507	10090.ENSMUSP00000153671	0.044	0	0.201	0	0.571	0.942	0	0.916	0.998
Cyp51	Lss	10090.ENSMUSP00000001507	10090.ENSMUSP00000046856	0	0	0	0	0.746	0.942	0.9	0.848	0.999
Dgat2	Acsl5	10090.ENSMUSP00000033001	10090.ENSMUSP00000046585	0	0	0	0	0.071	0.049	0	0.718	0.729
Dgat2	Fasn	10090.ENSMUSP00000033001	10090.ENSMUSP00000052872	0	0	0	0	0.068	0	0	0.769	0.776
Dgat2	Mogat2	10090.ENSMUSP00000033001	10090.ENSMUSP00000064041	0	0	0.071	0.938	0.058	0.222	0.9	0.076	0.925
Dgat2	Lpin2	10090.ENSMUSP00000033001	10090.ENSMUSP00000118610	0	0	0	0	0	0.097	0.9	0.559	0.956
Dgat2	Pnpla2	10090.ENSMUSP00000033001	10090.ENSMUSP00000127149	0	0	0	0	0.168	0	0.9	0.763	0.978
Dhcr24	Cyp51	10090.ENSMUSP00000038063	10090.ENSMUSP00000001507	0	0	0	0	0.694	0.053	0.9	0.764	0.992
Dhcr24	Nsdhl	10090.ENSMUSP00000038063	10090.ENSMUSP00000033715	0.043	0	0	0	0.371	0	0	0.76	0.843
Dhcr24	Msmo1	10090.ENSMUSP00000038063	10090.ENSMUSP00000034015	0	0	0	0	0.401	0	0.9	0.77	0.985
Dhcr24	Fdps	10090.ENSMUSP00000038063	10090.ENSMUSP00000142770	0	0	0	0	0.289	0.067	0	0.694	0.779
Dhcr24	Idi1	10090.ENSMUSP00000038063	10090.ENSMUSP00000132780	0.041	0	0	0	0.234	0	0	0.762	0.81
Dhcr24	Sult2b1	10090.ENSMUSP00000038063	10090.ENSMUSP00000075005	0	0	0	0	0	0	0.8	0.195	0.832
Dhcr24	Fdft1	10090.ENSMUSP00000038063	10090.ENSMUSP00000153671	0	0	0	0	0.161	0	0	0.832	0.853
Dhcr24	Hmgcs1	10090.ENSMUSP00000038063	10090.ENSMUSP00000153064	0	0	0	0	0.29	0	0	0.837	0.879
Dhcr24	Lss	10090.ENSMUSP00000038063	10090.ENSMUSP00000046856	0	0	0	0	0.396	0	0.9	0.888	0.992
Echdc1	Acaa1b	10090.ENSMUSP00000020034	10090.ENSMUSP00000010795	0.058	0	0	0	0.34	0.272	0.8	0.423	0.938
Echdc1	Aldh2	10090.ENSMUSP00000020034	10090.ENSMUSP00000031411	0	0	0	0	0.078	0	0.8	0.124	0.824
Echdc1	Acox1	10090.ENSMUSP00000020034	10090.ENSMUSP00000063325	0.048	0	0	0	0.303	0.097	0.9	0.355	0.954
Eno1	Pfkl	10090.ENSMUSP00000079727	10090.ENSMUSP00000020522	0.076	0	0	0	0.593	0	0	0.723	0.886
Eno1	Gpi1	10090.ENSMUSP00000079727	10090.ENSMUSP00000049355	0.11	0	0	0	0.732	0.061	0	0.608	0.9
Eno1	Eno3	10090.ENSMUSP00000079727	10090.ENSMUSP00000104188	0	0	0.049	0.982	0.041	0.484	0.54	0.052	0.757
Eno1	Gapdh	10090.ENSMUSP00000079727	10090.ENSMUSP00000113942	0.062	0	0	0	0.724	0.245	0	0.8	0.955
Eno3	G6pdx	10090.ENSMUSP00000104188	10090.ENSMUSP00000004327	0	0	0	0	0	0	0.8	0.34	0.862
Eno3	Pfkl	10090.ENSMUSP00000104188	10090.ENSMUSP00000020522	0.076	0	0	0	0.461	0	0	0.543	0.752
Eno3	Pck1	10090.ENSMUSP00000104188	10090.ENSMUSP00000029017	0	0	0	0	0	0	0.9	0.332	0.93
Eno3	Aldob	10090.ENSMUSP00000104188	10090.ENSMUSP00000029987	0	0	0	0	0.2	0.06	0.6	0.502	0.83
Eno3	Gpi1	10090.ENSMUSP00000104188	10090.ENSMUSP00000049355	0.11	0	0	0	0.635	0.329	0.8	0.543	0.976
Eno3	Eno1	10090.ENSMUSP00000104188	10090.ENSMUSP00000079727	0	0	0.049	0.982	0.041	0.484	0.54	0.052	0.757
Eno3	Gapdh	10090.ENSMUSP00000104188	10090.ENSMUSP00000113942	0.062	0	0	0	0.414	0.235	0	0.465	0.745
Eps8	Espn	10090.ENSMUSP00000052776	10090.ENSMUSP00000030785	0	0	0	0	0	0	0.8	0.827	0.964
Eps8	Mpp1	10090.ENSMUSP00000052776	10090.ENSMUSP00000033775	0	0	0	0	0.057	0.236	0.8	0.14	0.859
Espn	Vil1	10090.ENSMUSP00000030785	10090.ENSMUSP00000027366	0	0	0	0	0.145	0	0	0.75	0.777
Espn	Mpp1	10090.ENSMUSP00000030785	10090.ENSMUSP00000033775	0	0	0	0	0	0.086	0.8	0	0.809
Espn	Pls1	10090.ENSMUSP00000030785	10090.ENSMUSP00000091317	0	0	0	0	0	0.051	0.5	0.718	0.854
Espn	Eps8	10090.ENSMUSP00000030785	10090.ENSMUSP00000052776	0	0	0	0	0	0	0.8	0.827	0.964
Fabp2	Ces2a	10090.ENSMUSP00000023820	10090.ENSMUSP00000034346	0	0	0	0	0.827	0	0	0.106	0.838
Fasn	Pck1	10090.ENSMUSP00000052872	10090.ENSMUSP00000029017	0	0	0	0	0.079	0	0	0.727	0.738
Fasn	Dgat2	10090.ENSMUSP00000052872	10090.ENSMUSP00000033001	0	0	0	0	0.068	0	0	0.769	0.776
Fasn	Acsl5	10090.ENSMUSP00000052872	10090.ENSMUSP00000046585	0.061	0	0	0	0.073	0.059	0.9	0.562	0.957
Fasn	Acox1	10090.ENSMUSP00000052872	10090.ENSMUSP00000063325	0.061	0	0	0	0.058	0	0	0.747	0.757
Fasn	Pnpla2	10090.ENSMUSP00000052872	10090.ENSMUSP00000127149	0	0	0	0	0.043	0	0	0.761	0.761
Fasn	Hmgcs1	10090.ENSMUSP00000052872	10090.ENSMUSP00000153064	0.119	0	0	0	0.268	0	0	0.766	0.836
Fcgbp	Tff3	10090.ENSMUSP00000075945	10090.ENSMUSP00000024827	0	0	0	0	0.047	0.176	0	0.833	0.857
Fdft1	Cyp51	10090.ENSMUSP00000153671	10090.ENSMUSP00000001507	0.044	0	0.201	0	0.571	0.942	0	0.916	0.998
Fdft1	Mvd	10090.ENSMUSP00000153671	10090.ENSMUSP00000006692	0.059	0	0	0	0.543	0	0	0.828	0.919
Fdft1	Nsdhl	10090.ENSMUSP00000153671	10090.ENSMUSP00000033715	0.044	0	0	0	0.545	0.492	0	0.838	0.959
Fdft1	Msmo1	10090.ENSMUSP00000153671	10090.ENSMUSP00000034015	0.084	0	0	0	0.392	0.712	0	0.885	0.979
Fdft1	Dhcr24	10090.ENSMUSP00000153671	10090.ENSMUSP00000038063	0	0	0	0	0.161	0	0	0.832	0.853
Fdft1	Lss	10090.ENSMUSP00000153671	10090.ENSMUSP00000046856	0.119	0	0.386	0	0.584	0	0	0.858	0.963
Fdft1	Idi1	10090.ENSMUSP00000153671	10090.ENSMUSP00000132780	0.092	0.202	0	0	0.552	0	0	0.805	0.928
Fdft1	Fdps	10090.ENSMUSP00000153671	10090.ENSMUSP00000142770	0.063	0	0	0	0.591	0.077	0.8	0.863	0.988
Fdft1	Hmgcs1	10090.ENSMUSP00000153671	10090.ENSMUSP00000153064	0	0	0	0	0.795	0.054	0	0.854	0.969
Fdps	Cyp51	10090.ENSMUSP00000142770	10090.ENSMUSP00000001507	0	0	0	0	0.638	0	0	0.766	0.911
Fdps	Mvd	10090.ENSMUSP00000142770	10090.ENSMUSP00000006692	0.071	0	0	0	0.647	0.237	0.9	0.796	0.993
Fdps	Nsdhl	10090.ENSMUSP00000142770	10090.ENSMUSP00000033715	0	0	0	0	0.62	0	0	0.72	0.889
Fdps	Msmo1	10090.ENSMUSP00000142770	10090.ENSMUSP00000034015	0	0	0	0	0.597	0	0	0.687	0.868
Fdps	Dhcr24	10090.ENSMUSP00000142770	10090.ENSMUSP00000038063	0	0	0	0	0.289	0.067	0	0.694	0.779
Fdps	Lss	10090.ENSMUSP00000142770	10090.ENSMUSP00000046856	0.091	0	0	0	0.625	0	0	0.746	0.906
Fdps	Idi1	10090.ENSMUSP00000142770	10090.ENSMUSP00000132780	0.063	0.04	0	0	0.623	0	0.9	0.819	0.992
Fdps	Fdft1	10090.ENSMUSP00000142770	10090.ENSMUSP00000153671	0.063	0	0	0	0.591	0.077	0.8	0.863	0.988
Fdps	Hmgcs1	10090.ENSMUSP00000142770	10090.ENSMUSP00000153064	0.048	0	0	0	0.917	0.33	0	0.904	0.994
G6pdx	Pgm2	10090.ENSMUSP00000004327	10090.ENSMUSP00000084582	0	0	0	0	0.094	0	0.8	0.257	0.853
G6pdx	Aldob	10090.ENSMUSP00000004327	10090.ENSMUSP00000029987	0	0	0	0	0.056	0	0.8	0.302	0.856
G6pdx	Eno3	10090.ENSMUSP00000004327	10090.ENSMUSP00000104188	0	0	0	0	0	0	0.8	0.34	0.862
G6pdx	Gapdh	10090.ENSMUSP00000004327	10090.ENSMUSP00000113942	0.061	0	0	0	0.29	0.066	0.8	0.451	0.919
G6pdx	Gpi1	10090.ENSMUSP00000004327	10090.ENSMUSP00000049355	0.119	0	0	0	0.464	0	0.9	0.696	0.983
Gale	Gmds	10090.ENSMUSP00000099599	10090.ENSMUSP00000036696	0.223	0	0	0	0.087	0	0	0.654	0.733
Gale	Gpi1	10090.ENSMUSP00000099599	10090.ENSMUSP00000049355	0.223	0	0	0	0.096	0	0	0.654	0.736
Gale	Ugp2	10090.ENSMUSP00000099599	10090.ENSMUSP00000099939	0.117	0	0	0	0	0	0.9	0.736	0.974
Gapdh	G6pdx	10090.ENSMUSP00000113942	10090.ENSMUSP00000004327	0.061	0	0	0	0.29	0.066	0.8	0.451	0.919
Gapdh	Aldob	10090.ENSMUSP00000113942	10090.ENSMUSP00000029987	0.062	0	0	0	0.24	0.096	0.9	0.462	0.959
Gapdh	Gpi1	10090.ENSMUSP00000113942	10090.ENSMUSP00000049355	0.093	0	0	0	0.653	0	0.8	0.827	0.987
Gapdh	Actn4	10090.ENSMUSP00000113942	10090.ENSMUSP00000066068	0	0	0	0	0.109	0.329	0	0.549	0.706
Gapdh	Eno1	10090.ENSMUSP00000113942	10090.ENSMUSP00000079727	0.062	0	0	0	0.724	0.245	0	0.8	0.955
Gapdh	Eno3	10090.ENSMUSP00000113942	10090.ENSMUSP00000104188	0.062	0	0	0	0.414	0.235	0	0.465	0.745
Gapdh	Casp8	10090.ENSMUSP00000113942	10090.ENSMUSP00000140546	0	0	0	0	0	0	0	0.721	0.721
Gmds	Gale	10090.ENSMUSP00000036696	10090.ENSMUSP00000099599	0.223	0	0	0	0.087	0	0	0.654	0.733
Gmds	Slc35c1	10090.ENSMUSP00000036696	10090.ENSMUSP00000063461	0	0	0	0	0.093	0	0	0.776	0.788
Gpd2	Mboat2	10090.ENSMUSP00000130992	10090.ENSMUSP00000106567	0	0	0	0	0	0	0.8	0.184	0.829
Gpd2	Agpat5	10090.ENSMUSP00000130992	10090.ENSMUSP00000117025	0.062	0	0	0	0.087	0	0.8	0.359	0.875
Gpd2	Lpin2	10090.ENSMUSP00000130992	10090.ENSMUSP00000118610	0	0	0	0	0.051	0	0.8	0.119	0.818
Gpi1	G6pdx	10090.ENSMUSP00000049355	10090.ENSMUSP00000004327	0.119	0	0	0	0.464	0	0.9	0.696	0.983
Gpi1	Pfkl	10090.ENSMUSP00000049355	10090.ENSMUSP00000020522	0.119	0	0	0	0.733	0.24	0.9	0.626	0.992
Gpi1	Aldob	10090.ENSMUSP00000049355	10090.ENSMUSP00000029987	0	0	0	0	0.297	0	0.8	0.502	0.923
Gpi1	Ugp2	10090.ENSMUSP00000049355	10090.ENSMUSP00000099939	0.062	0	0	0	0.243	0	0	0.647	0.728
Gpi1	Gale	10090.ENSMUSP00000049355	10090.ENSMUSP00000099599	0.223	0	0	0	0.096	0	0	0.654	0.736
Gpi1	Eno1	10090.ENSMUSP00000049355	10090.ENSMUSP00000079727	0.11	0	0	0	0.732	0.061	0	0.608	0.9
Gpi1	Pgm2	10090.ENSMUSP00000049355	10090.ENSMUSP00000084582	0.119	0	0	0	0.105	0	0.9	0.361	0.942
Gpi1	Eno3	10090.ENSMUSP00000049355	10090.ENSMUSP00000104188	0.11	0	0	0	0.635	0.329	0.8	0.543	0.976
Gpi1	Gapdh	10090.ENSMUSP00000049355	10090.ENSMUSP00000113942	0.093	0	0	0	0.653	0	0.8	0.827	0.987
Gsdmc2	Gsdme	10090.ENSMUSP00000140487	10090.ENSMUSP00000031845	0	0	0	0	0	0	0	0.834	0.834
Gsdmc4	Gsdme	10090.ENSMUSP00000140269	10090.ENSMUSP00000031845	0	0	0	0	0	0	0	0.833	0.833
Gsdme	Gsdmc4	10090.ENSMUSP00000031845	10090.ENSMUSP00000140269	0	0	0	0	0	0	0	0.833	0.833
Gsdme	Gsdmc2	10090.ENSMUSP00000031845	10090.ENSMUSP00000140487	0	0	0	0	0	0	0	0.834	0.834
H2-Q10	H2-T3	10090.ENSMUSP00000134163	10090.ENSMUSP00000099736	0	0	0.057	0.966	0.041	0	0.72	0.058	0.729
H2-T3	H2-Q10	10090.ENSMUSP00000099736	10090.ENSMUSP00000134163	0	0	0.057	0.966	0.041	0	0.72	0.058	0.729
Hmgcs1	Cyp51	10090.ENSMUSP00000153064	10090.ENSMUSP00000001507	0.044	0	0	0	0.872	0.045	0	0.87	0.983
Hmgcs1	Mvd	10090.ENSMUSP00000153064	10090.ENSMUSP00000006692	0.12	0	0.206	0	0.607	0.299	0	0.794	0.953
Hmgcs1	Acaa1b	10090.ENSMUSP00000153064	10090.ENSMUSP00000010795	0.074	0	0	0	0.459	0.427	0.9	0.356	0.978
Hmgcs1	Nsdhl	10090.ENSMUSP00000153064	10090.ENSMUSP00000033715	0	0	0	0	0.707	0	0	0.818	0.944
Hmgcs1	Msmo1	10090.ENSMUSP00000153064	10090.ENSMUSP00000034015	0	0	0	0	0.781	0.043	0	0.764	0.946
Hmgcs1	Dhcr24	10090.ENSMUSP00000153064	10090.ENSMUSP00000038063	0	0	0	0	0.29	0	0	0.837	0.879
Hmgcs1	Lss	10090.ENSMUSP00000153064	10090.ENSMUSP00000046856	0	0	0	0	0.623	0.104	0	0.865	0.95
Hmgcs1	Fasn	10090.ENSMUSP00000153064	10090.ENSMUSP00000052872	0.119	0	0	0	0.268	0	0	0.766	0.836
Hmgcs1	Idi1	10090.ENSMUSP00000153064	10090.ENSMUSP00000132780	0.1	0	0	0	0.865	0	0	0.819	0.976
Hmgcs1	Fdps	10090.ENSMUSP00000153064	10090.ENSMUSP00000142770	0.048	0	0	0	0.917	0.33	0	0.904	0.994
Hmgcs1	Fdft1	10090.ENSMUSP00000153064	10090.ENSMUSP00000153671	0	0	0	0	0.795	0.054	0	0.854	0.969
Idi1	Cyp51	10090.ENSMUSP00000132780	10090.ENSMUSP00000001507	0	0	0	0	0.771	0	0	0.764	0.943
Idi1	Mvd	10090.ENSMUSP00000132780	10090.ENSMUSP00000006692	0.119	0	0	0	0.574	0	0.9	0.846	0.993
Idi1	Nsdhl	10090.ENSMUSP00000132780	10090.ENSMUSP00000033715	0	0	0	0	0.632	0.07	0	0.728	0.899
Idi1	Msmo1	10090.ENSMUSP00000132780	10090.ENSMUSP00000034015	0.074	0	0	0	0.762	0	0	0.755	0.941
Idi1	Dhcr24	10090.ENSMUSP00000132780	10090.ENSMUSP00000038063	0.041	0	0	0	0.234	0	0	0.762	0.81
Idi1	Lss	10090.ENSMUSP00000132780	10090.ENSMUSP00000046856	0.067	0	0	0	0.663	0	0	0.839	0.945
Idi1	Fdft1	10090.ENSMUSP00000132780	10090.ENSMUSP00000153671	0.092	0.202	0	0	0.552	0	0	0.805	0.928
Idi1	Hmgcs1	10090.ENSMUSP00000132780	10090.ENSMUSP00000153064	0.1	0	0	0	0.865	0	0	0.819	0.976
Idi1	Fdps	10090.ENSMUSP00000132780	10090.ENSMUSP00000142770	0.063	0.04	0	0	0.623	0	0.9	0.819	0.992
Jchain	Syk	10090.ENSMUSP00000084259	10090.ENSMUSP00000113852	0	0	0	0	0.104	0	0.72	0.143	0.766
Lpin2	Dgat2	10090.ENSMUSP00000118610	10090.ENSMUSP00000033001	0	0	0	0	0	0.097	0.9	0.559	0.956
Lpin2	Mogat2	10090.ENSMUSP00000118610	10090.ENSMUSP00000064041	0	0	0	0	0	0.097	0.9	0.301	0.931
Lpin2	Pld2	10090.ENSMUSP00000118610	10090.ENSMUSP00000104197	0	0	0	0	0.042	0.05	0.65	0.243	0.726
Lpin2	Mboat2	10090.ENSMUSP00000118610	10090.ENSMUSP00000106567	0	0	0	0	0	0	0.65	0.28	0.737
Lpin2	Agpat5	10090.ENSMUSP00000118610	10090.ENSMUSP00000117025	0	0	0	0	0	0	0.65	0.338	0.758
Lpin2	Pnpla2	10090.ENSMUSP00000118610	10090.ENSMUSP00000127149	0	0	0	0	0	0	0.65	0.377	0.772
Lpin2	Gpd2	10090.ENSMUSP00000118610	10090.ENSMUSP00000130992	0	0	0	0	0.051	0	0.8	0.119	0.818
Lss	Cyp51	10090.ENSMUSP00000046856	10090.ENSMUSP00000001507	0	0	0	0	0.746	0.942	0.9	0.848	0.999
Lss	Mvd	10090.ENSMUSP00000046856	10090.ENSMUSP00000006692	0	0	0	0	0.738	0.059	0	0.831	0.954
Lss	Nsdhl	10090.ENSMUSP00000046856	10090.ENSMUSP00000033715	0.061	0	0	0	0.667	0.487	0	0.782	0.96
Lss	Msmo1	10090.ENSMUSP00000046856	10090.ENSMUSP00000034015	0	0	0	0	0.603	0.712	0	0.776	0.972
Lss	Dhcr24	10090.ENSMUSP00000046856	10090.ENSMUSP00000038063	0	0	0	0	0.396	0	0.9	0.888	0.992
Lss	Fdps	10090.ENSMUSP00000046856	10090.ENSMUSP00000142770	0.091	0	0	0	0.625	0	0	0.746	0.906
Lss	Idi1	10090.ENSMUSP00000046856	10090.ENSMUSP00000132780	0.067	0	0	0	0.663	0	0	0.839	0.945
Lss	Hmgcs1	10090.ENSMUSP00000046856	10090.ENSMUSP00000153064	0	0	0	0	0.623	0.104	0	0.865	0.95
Lss	Fdft1	10090.ENSMUSP00000046856	10090.ENSMUSP00000153671	0.119	0	0.386	0	0.584	0	0	0.858	0.963
Maoa	Aldh2	10090.ENSMUSP00000026013	10090.ENSMUSP00000031411	0.041	0.016	0	0	0.046	0	0.9	0.464	0.944
Mboat2	Pld2	10090.ENSMUSP00000106567	10090.ENSMUSP00000104197	0	0	0	0	0	0	0.9	0.266	0.923
Mboat2	Lpin2	10090.ENSMUSP00000106567	10090.ENSMUSP00000118610	0	0	0	0	0	0	0.65	0.28	0.737
Mboat2	Gpd2	10090.ENSMUSP00000106567	10090.ENSMUSP00000130992	0	0	0	0	0	0	0.8	0.184	0.829
Mboat2	Agpat5	10090.ENSMUSP00000106567	10090.ENSMUSP00000117025	0	0	0	0	0.101	0.173	0.9	0.389	0.948
Me2	Pcx	10090.ENSMUSP00000025439	10090.ENSMUSP00000063825	0	0	0	0	0.065	0.106	0.9	0.516	0.954
Mogat2	Dgat2	10090.ENSMUSP00000064041	10090.ENSMUSP00000033001	0	0	0.071	0.938	0.058	0.222	0.9	0.076	0.925
Mogat2	Pnpla2	10090.ENSMUSP00000064041	10090.ENSMUSP00000127149	0	0	0	0	0	0	0.9	0.299	0.926
Mogat2	Lpin2	10090.ENSMUSP00000064041	10090.ENSMUSP00000118610	0	0	0	0	0	0.097	0.9	0.301	0.931
Mpp1	Espn	10090.ENSMUSP00000033775	10090.ENSMUSP00000030785	0	0	0	0	0	0.086	0.8	0	0.809
Mpp1	Eps8	10090.ENSMUSP00000033775	10090.ENSMUSP00000052776	0	0	0	0	0.057	0.236	0.8	0.14	0.859
Mpst	Selenbp1	10090.ENSMUSP00000043061	10090.ENSMUSP00000088349	0	0	0	0	0.144	0	0.8	0.271	0.864
Mpst	Cbs	10090.ENSMUSP00000043061	10090.ENSMUSP00000158269	0.12	0	0	0	0.119	0	0	0.93	0.941
Msmo1	Cyp51	10090.ENSMUSP00000034015	10090.ENSMUSP00000001507	0	0	0	0	0.901	0.712	0	0.827	0.994
Msmo1	Mvd	10090.ENSMUSP00000034015	10090.ENSMUSP00000006692	0	0	0	0	0.521	0	0	0.602	0.801
Msmo1	Nsdhl	10090.ENSMUSP00000034015	10090.ENSMUSP00000033715	0	0	0	0	0.667	0.36	0.9	0.899	0.997
Msmo1	Fdps	10090.ENSMUSP00000034015	10090.ENSMUSP00000142770	0	0	0	0	0.597	0	0	0.687	0.868
Msmo1	Idi1	10090.ENSMUSP00000034015	10090.ENSMUSP00000132780	0.074	0	0	0	0.762	0	0	0.755	0.941
Msmo1	Hmgcs1	10090.ENSMUSP00000034015	10090.ENSMUSP00000153064	0	0	0	0	0.781	0.043	0	0.764	0.946
Msmo1	Lss	10090.ENSMUSP00000034015	10090.ENSMUSP00000046856	0	0	0	0	0.603	0.712	0	0.776	0.972
Msmo1	Fdft1	10090.ENSMUSP00000034015	10090.ENSMUSP00000153671	0.084	0	0	0	0.392	0.712	0	0.885	0.979
Msmo1	Dhcr24	10090.ENSMUSP00000034015	10090.ENSMUSP00000038063	0	0	0	0	0.401	0	0.9	0.77	0.985
Mvd	Cyp51	10090.ENSMUSP00000006692	10090.ENSMUSP00000001507	0	0	0	0	0.641	0.059	0	0.773	0.916
Mvd	Msmo1	10090.ENSMUSP00000006692	10090.ENSMUSP00000034015	0	0	0	0	0.521	0	0	0.602	0.801
Mvd	Fdft1	10090.ENSMUSP00000006692	10090.ENSMUSP00000153671	0.059	0	0	0	0.543	0	0	0.828	0.919
Mvd	Nsdhl	10090.ENSMUSP00000006692	10090.ENSMUSP00000033715	0	0	0	0	0.597	0.073	0	0.8	0.919
Mvd	Hmgcs1	10090.ENSMUSP00000006692	10090.ENSMUSP00000153064	0.12	0	0.206	0	0.607	0.299	0	0.794	0.953
Mvd	Lss	10090.ENSMUSP00000006692	10090.ENSMUSP00000046856	0	0	0	0	0.738	0.059	0	0.831	0.954
Mvd	Fdps	10090.ENSMUSP00000006692	10090.ENSMUSP00000142770	0.071	0	0	0	0.647	0.237	0.9	0.796	0.993
Mvd	Idi1	10090.ENSMUSP00000006692	10090.ENSMUSP00000132780	0.119	0	0	0	0.574	0	0.9	0.846	0.993
Necap2	Vps33a	10090.ENSMUSP00000030760	10090.ENSMUSP00000031388	0	0	0	0	0.046	0	0.72	0	0.721
Nf2	Slc9a3r1	10090.ENSMUSP00000105536	10090.ENSMUSP00000021077	0	0	0	0	0	0.494	0	0.731	0.858
Nsdhl	Cyp51	10090.ENSMUSP00000033715	10090.ENSMUSP00000001507	0	0.339	0	0	0.796	0.487	0	0.854	0.988
Nsdhl	Mvd	10090.ENSMUSP00000033715	10090.ENSMUSP00000006692	0	0	0	0	0.597	0.073	0	0.8	0.919
Nsdhl	Dhcr24	10090.ENSMUSP00000033715	10090.ENSMUSP00000038063	0.043	0	0	0	0.371	0	0	0.76	0.843
Nsdhl	Fdps	10090.ENSMUSP00000033715	10090.ENSMUSP00000142770	0	0	0	0	0.62	0	0	0.72	0.889
Nsdhl	Idi1	10090.ENSMUSP00000033715	10090.ENSMUSP00000132780	0	0	0	0	0.632	0.07	0	0.728	0.899
Nsdhl	Hmgcs1	10090.ENSMUSP00000033715	10090.ENSMUSP00000153064	0	0	0	0	0.707	0	0	0.818	0.944
Nsdhl	Fdft1	10090.ENSMUSP00000033715	10090.ENSMUSP00000153671	0.044	0	0	0	0.545	0.492	0	0.838	0.959
Nsdhl	Lss	10090.ENSMUSP00000033715	10090.ENSMUSP00000046856	0.061	0	0	0	0.667	0.487	0	0.782	0.96
Nsdhl	Msmo1	10090.ENSMUSP00000033715	10090.ENSMUSP00000034015	0	0	0	0	0.667	0.36	0.9	0.899	0.997
Papss2	Cbs	10090.ENSMUSP00000025833	10090.ENSMUSP00000158269	0.119	0	0	0	0.528	0	0	0.509	0.778
Pck1	Fasn	10090.ENSMUSP00000029017	10090.ENSMUSP00000052872	0	0	0	0	0.079	0	0	0.727	0.738
Pck1	Eno3	10090.ENSMUSP00000029017	10090.ENSMUSP00000104188	0	0	0	0	0	0	0.9	0.332	0.93
Pck1	Pcx	10090.ENSMUSP00000029017	10090.ENSMUSP00000063825	0	0	0	0	0.191	0	0.9	0.799	0.982
Pcx	Me2	10090.ENSMUSP00000063825	10090.ENSMUSP00000025439	0	0	0	0	0.065	0.106	0.9	0.516	0.954
Pcx	Pck1	10090.ENSMUSP00000063825	10090.ENSMUSP00000029017	0	0	0	0	0.191	0	0.9	0.799	0.982
Pdia4	Sdf2l1	10090.ENSMUSP00000076521	10090.ENSMUSP00000023453	0	0	0	0	0.595	0.329	0.72	0.764	0.979
Pfkl	Eno3	10090.ENSMUSP00000020522	10090.ENSMUSP00000104188	0.076	0	0	0	0.461	0	0	0.543	0.752
Pfkl	Eno1	10090.ENSMUSP00000020522	10090.ENSMUSP00000079727	0.076	0	0	0	0.593	0	0	0.723	0.886
Pfkl	Aldob	10090.ENSMUSP00000020522	10090.ENSMUSP00000029987	0.055	0	0	0	0.109	0.061	0.9	0.797	0.981
Pfkl	Gpi1	10090.ENSMUSP00000020522	10090.ENSMUSP00000049355	0.119	0	0	0	0.733	0.24	0.9	0.626	0.992
Pgm2	G6pdx	10090.ENSMUSP00000084582	10090.ENSMUSP00000004327	0	0	0	0	0.094	0	0.8	0.257	0.853
Pgm2	Aldob	10090.ENSMUSP00000084582	10090.ENSMUSP00000029987	0	0	0	0	0.068	0	0.8	0.122	0.822
Pgm2	Gpi1	10090.ENSMUSP00000084582	10090.ENSMUSP00000049355	0.119	0	0	0	0.105	0	0.9	0.361	0.942
Pgm2	Ugp2	10090.ENSMUSP00000084582	10090.ENSMUSP00000099939	0.061	0	0	0	0.107	0.098	0.9	0.364	0.943
Phlpp2	Slc9a3r1	10090.ENSMUSP00000136166	10090.ENSMUSP00000021077	0	0	0	0	0	0.252	0	0.698	0.764
Pla2g12b	Pla2g3	10090.ENSMUSP00000009790	10090.ENSMUSP00000068699	0	0	0	0	0	0	0.9	0.589	0.957
Pla2g3	Pla2g12b	10090.ENSMUSP00000068699	10090.ENSMUSP00000009790	0	0	0	0	0	0	0.9	0.589	0.957
Pld2	Lpin2	10090.ENSMUSP00000104197	10090.ENSMUSP00000118610	0	0	0	0	0.042	0.05	0.65	0.243	0.726
Pld2	Mboat2	10090.ENSMUSP00000104197	10090.ENSMUSP00000106567	0	0	0	0	0	0	0.9	0.266	0.923
Plin3	Pnpla2	10090.ENSMUSP00000019726	10090.ENSMUSP00000127149	0	0	0	0	0.066	0	0	0.716	0.723
Plk1	Rrm2	10090.ENSMUSP00000033154	10090.ENSMUSP00000020980	0	0	0	0	0.639	0.098	0	0.518	0.83
Plk1	Tubb4b	10090.ENSMUSP00000033154	10090.ENSMUSP00000042342	0	0.003	0	0	0.134	0.078	0.8	0.19	0.853
Pls1	Espn	10090.ENSMUSP00000091317	10090.ENSMUSP00000030785	0	0	0	0	0	0.051	0.5	0.718	0.854
Pls3	Coro1c	10090.ENSMUSP00000109692	10090.ENSMUSP00000004646	0	0	0	0	0.105	0.071	0	0.812	0.83
Pnp	Pnp2	10090.ENSMUSP00000043926	10090.ENSMUSP00000093615	0	0	0.047	0.986	0.1	0	0.9	0.043	0.907
Pnp2	Pnp	10090.ENSMUSP00000093615	10090.ENSMUSP00000043926	0	0	0.047	0.986	0.1	0	0.9	0.043	0.907
Pnpla2	Plin3	10090.ENSMUSP00000127149	10090.ENSMUSP00000019726	0	0	0	0	0.066	0	0	0.716	0.723
Pnpla2	Dgat2	10090.ENSMUSP00000127149	10090.ENSMUSP00000033001	0	0	0	0	0.168	0	0.9	0.763	0.978
Pnpla2	Acsl5	10090.ENSMUSP00000127149	10090.ENSMUSP00000046585	0	0	0	0	0.075	0	0.6	0.377	0.749
Pnpla2	Fasn	10090.ENSMUSP00000127149	10090.ENSMUSP00000052872	0	0	0	0	0.043	0	0	0.761	0.761
Pnpla2	Mogat2	10090.ENSMUSP00000127149	10090.ENSMUSP00000064041	0	0	0	0	0	0	0.9	0.299	0.926
Pnpla2	Lpin2	10090.ENSMUSP00000127149	10090.ENSMUSP00000118610	0	0	0	0	0	0	0.65	0.377	0.772
Por	Cyp51	10090.ENSMUSP00000005651	10090.ENSMUSP00000001507	0	0	0	0	0.182	0.071	0	0.652	0.713
Por	Cyp4f16	10090.ENSMUSP00000005651	10090.ENSMUSP00000131058	0	0.682	0	0	0	0.07	0	0.135	0.722
Por	Cyp4f40	10090.ENSMUSP00000005651	10090.ENSMUSP00000157311	0	0.784	0	0	0	0.07	0	0.253	0.836
Por	Cyb5b	10090.ENSMUSP00000005651	10090.ENSMUSP00000034400	0	0	0	0	0.086	0.067	0	0.918	0.924
Rac2	Vav3	10090.ENSMUSP00000036384	10090.ENSMUSP00000036270	0	0	0	0	0.056	0.169	0.9	0.559	0.96
Rbp1	Ttr	10090.ENSMUSP00000059749	10090.ENSMUSP00000074783	0	0	0	0	0.066	0	0.5	0.509	0.751
Reg4	Spink4	10090.ENSMUSP00000029469	10090.ENSMUSP00000030122	0	0	0	0	0.358	0	0	0.552	0.7
Rrm2	Plk1	10090.ENSMUSP00000020980	10090.ENSMUSP00000033154	0	0	0	0	0.639	0.098	0	0.518	0.83
Sdf2l1	Pdia4	10090.ENSMUSP00000023453	10090.ENSMUSP00000076521	0	0	0	0	0.595	0.329	0.72	0.764	0.979
Selenbp1	Mpst	10090.ENSMUSP00000088349	10090.ENSMUSP00000043061	0	0	0	0	0.144	0	0.8	0.271	0.864
Selenbp1	Ahcy	10090.ENSMUSP00000088349	10090.ENSMUSP00000061851	0	0	0	0	0.059	0	0.8	0.153	0.826
Selenbp1	Ahcyl2	10090.ENSMUSP00000088349	10090.ENSMUSP00000110897	0	0	0	0	0	0	0.8	0.208	0.834
Selenbp1	Cbs	10090.ENSMUSP00000088349	10090.ENSMUSP00000158269	0	0	0	0	0.098	0	0.8	0.282	0.859
Slc16a1	Car2	10090.ENSMUSP00000045216	10090.ENSMUSP00000029078	0	0	0	0	0.103	0	0	0.719	0.738
Slc26a3	Car2	10090.ENSMUSP00000001254	10090.ENSMUSP00000029078	0	0	0	0	0.09	0	0	0.686	0.702
Slc26a3	Slc9a3r1	10090.ENSMUSP00000001254	10090.ENSMUSP00000021077	0	0	0	0	0	0.292	0	0.948	0.962
Slc27a2	Acox2	10090.ENSMUSP00000057595	10090.ENSMUSP00000126464	0	0	0	0	0.186	0	0.5	0.477	0.768
Slc35c1	Gmds	10090.ENSMUSP00000063461	10090.ENSMUSP00000036696	0	0	0	0	0.093	0	0	0.776	0.788
Slc9a3r1	Slc26a3	10090.ENSMUSP00000021077	10090.ENSMUSP00000001254	0	0	0	0	0	0.292	0	0.948	0.962
Slc9a3r1	Phlpp2	10090.ENSMUSP00000021077	10090.ENSMUSP00000136166	0	0	0	0	0	0.252	0	0.698	0.764
Slc9a3r1	Nf2	10090.ENSMUSP00000021077	10090.ENSMUSP00000105536	0	0	0	0	0	0.494	0	0.731	0.858
Spink4	Reg4	10090.ENSMUSP00000030122	10090.ENSMUSP00000029469	0	0	0	0	0.358	0	0	0.552	0.7
Sult2b1	Dhcr24	10090.ENSMUSP00000075005	10090.ENSMUSP00000038063	0	0	0	0	0	0	0.8	0.195	0.832
Syk	Vav3	10090.ENSMUSP00000113852	10090.ENSMUSP00000036270	0	0	0	0	0.114	0.48	0.9	0.859	0.992
Syk	Jchain	10090.ENSMUSP00000113852	10090.ENSMUSP00000084259	0	0	0	0	0.104	0	0.72	0.143	0.766
Syk	Ceacam1	10090.ENSMUSP00000113852	10090.ENSMUSP00000096266	0	0	0	0	0.057	0.103	0.72	0.203	0.785
Tff3	Fcgbp	10090.ENSMUSP00000024827	10090.ENSMUSP00000075945	0	0	0	0	0.047	0.176	0	0.833	0.857
Tmprss2	Ace	10090.ENSMUSP00000000395	10090.ENSMUSP00000001963	0	0	0	0	0.066	0	0	0.759	0.765
Tnip1	Ubb	10090.ENSMUSP00000099792	10090.ENSMUSP00000019649	0	0	0	0	0.041	0.766	0	0	0.766
Tom1	Ubb	10090.ENSMUSP00000077891	10090.ENSMUSP00000019649	0	0	0	0	0.047	0.766	0	0.042	0.767
Ttr	Rbp1	10090.ENSMUSP00000074783	10090.ENSMUSP00000059749	0	0	0	0	0.066	0	0.5	0.509	0.751
Tubb4b	Plk1	10090.ENSMUSP00000042342	10090.ENSMUSP00000033154	0	0.003	0	0	0.134	0.078	0.8	0.19	0.853
Uba1	Ubc	10090.ENSMUSP00000001989	10090.ENSMUSP00000114180	0	0	0	0	0.096	0.55	0.9	0.446	0.974
Uba1	Ubb	10090.ENSMUSP00000001989	10090.ENSMUSP00000019649	0	0	0	0	0.084	0.633	0.9	0.366	0.975
Ubb	Uba1	10090.ENSMUSP00000019649	10090.ENSMUSP00000001989	0	0	0	0	0.084	0.633	0.9	0.366	0.975
Ubb	Tnip1	10090.ENSMUSP00000019649	10090.ENSMUSP00000099792	0	0	0	0	0.041	0.766	0	0	0.766
Ubb	Tom1	10090.ENSMUSP00000019649	10090.ENSMUSP00000077891	0	0	0	0	0.047	0.766	0	0.042	0.767
Ubb	Ubc	10090.ENSMUSP00000019649	10090.ENSMUSP00000114180	0	0	0.047	0.987	0.857	0.905	0.9	0.048	0.998
Ubc	Uba1	10090.ENSMUSP00000114180	10090.ENSMUSP00000001989	0	0	0	0	0.096	0.55	0.9	0.446	0.974
Ubc	Ubb	10090.ENSMUSP00000114180	10090.ENSMUSP00000019649	0	0	0.047	0.987	0.857	0.905	0.9	0.048	0.998
Ugp2	Gpi1	10090.ENSMUSP00000099939	10090.ENSMUSP00000049355	0.062	0	0	0	0.243	0	0	0.647	0.728
Ugp2	Pgm2	10090.ENSMUSP00000099939	10090.ENSMUSP00000084582	0.061	0	0	0	0.107	0.098	0.9	0.364	0.943
Ugp2	Gale	10090.ENSMUSP00000099939	10090.ENSMUSP00000099599	0.117	0	0	0	0	0	0.9	0.736	0.974
Vav3	Rac2	10090.ENSMUSP00000036270	10090.ENSMUSP00000036384	0	0	0	0	0.056	0.169	0.9	0.559	0.96
Vav3	Syk	10090.ENSMUSP00000036270	10090.ENSMUSP00000113852	0	0	0	0	0.114	0.48	0.9	0.859	0.992
Vil1	Espn	10090.ENSMUSP00000027366	10090.ENSMUSP00000030785	0	0	0	0	0.145	0	0	0.75	0.777
Vps33a	Necap2	10090.ENSMUSP00000031388	10090.ENSMUSP00000030760	0	0	0	0	0.046	0	0.72	0	0.721

## Sheet: Table S10
Table S10. PPI network node degrees (StringDB) in down-regulated genes in infected B6 mice (24hpi).
#node	identifier	node_degree
Cyp51	10090.ENSMUSP00000001507	11
Hmgcs1	10090.ENSMUSP00000153064	11
Dhcr24	10090.ENSMUSP00000038063	9
Fdft1	10090.ENSMUSP00000153671	9
Fdps	10090.ENSMUSP00000142770	9
Gpi1	10090.ENSMUSP00000049355	9
Idi1	10090.ENSMUSP00000132780	9
Lss	10090.ENSMUSP00000046856	9
Msmo1	10090.ENSMUSP00000034015	9
Nsdhl	10090.ENSMUSP00000033715	9
Mvd	10090.ENSMUSP00000006692	8
Eno3	10090.ENSMUSP00000104188	7
Gapdh	10090.ENSMUSP00000113942	7
Lpin2	10090.ENSMUSP00000118610	7
Aldob	10090.ENSMUSP00000029987	6
Fasn	10090.ENSMUSP00000052872	6
Pnpla2	10090.ENSMUSP00000127149	6
Acox1	10090.ENSMUSP00000063325	5
Cbs	10090.ENSMUSP00000158269	5
Dgat2	10090.ENSMUSP00000033001	5
G6pdx	10090.ENSMUSP00000004327	5
Acaa1b	10090.ENSMUSP00000010795	4
Acox2	10090.ENSMUSP00000126464	4
Acsl5	10090.ENSMUSP00000046585	4
Eno1	10090.ENSMUSP00000079727	4
Espn	10090.ENSMUSP00000030785	4
Mboat2	10090.ENSMUSP00000106567	4
Pfkl	10090.ENSMUSP00000020522	4
Pgm2	10090.ENSMUSP00000084582	4
Por	10090.ENSMUSP00000005651	4
Selenbp1	10090.ENSMUSP00000088349	4
Ubb	10090.ENSMUSP00000019649	4
Agpat5	10090.ENSMUSP00000117025	3
Ahcy	10090.ENSMUSP00000061851	3
Ahcyl2	10090.ENSMUSP00000110897	3
Aldh2	10090.ENSMUSP00000031411	3
Car2	10090.ENSMUSP00000029078	3
Echdc1	10090.ENSMUSP00000020034	3
Gale	10090.ENSMUSP00000099599	3
Gpd2	10090.ENSMUSP00000130992	3
Mogat2	10090.ENSMUSP00000064041	3
Pck1	10090.ENSMUSP00000029017	3
Slc9a3r1	10090.ENSMUSP00000021077	3
Syk	10090.ENSMUSP00000113852	3
Ugp2	10090.ENSMUSP00000099939	3
Cast	10090.ENSMUSP00000065275	2
Cldn23	10090.ENSMUSP00000049725	2
Cldn3	10090.ENSMUSP00000091799	2
Cldn4	10090.ENSMUSP00000053420	2
Coro1c	10090.ENSMUSP00000004646	2
Cyb5b	10090.ENSMUSP00000034400	2
Eps8	10090.ENSMUSP00000052776	2
Gmds	10090.ENSMUSP00000036696	2
Gsdme	10090.ENSMUSP00000031845	2
Mpp1	10090.ENSMUSP00000033775	2
Mpst	10090.ENSMUSP00000043061	2
Pcx	10090.ENSMUSP00000063825	2
Pld2	10090.ENSMUSP00000104197	2
Plk1	10090.ENSMUSP00000033154	2
Slc26a3	10090.ENSMUSP00000001254	2
Uba1	10090.ENSMUSP00000001989	2
Ubc	10090.ENSMUSP00000114180	2
Vav3	10090.ENSMUSP00000036270	2
Ace	10090.ENSMUSP00000001963	1
Actn4	10090.ENSMUSP00000066068	1
Capn1	10090.ENSMUSP00000025891	1
Capn5	10090.ENSMUSP00000048183	1
Car1	10090.ENSMUSP00000137926	1
Casp8	10090.ENSMUSP00000140546	1
Ceacam1	10090.ENSMUSP00000096266	1
Ces2a	10090.ENSMUSP00000034346	1
Coro1b	10090.ENSMUSP00000008893	1
Ctsa	10090.ENSMUSP00000099381	1
Ctsz	10090.ENSMUSP00000016400	1
Cyp4f16	10090.ENSMUSP00000131058	1
Cyp4f40	10090.ENSMUSP00000157311	1
Fabp2	10090.ENSMUSP00000023820	1
Fcgbp	10090.ENSMUSP00000075945	1
Gsdmc2	10090.ENSMUSP00000140487	1
Gsdmc4	10090.ENSMUSP00000140269	1
H2-Q10	10090.ENSMUSP00000134163	1
H2-T3	10090.ENSMUSP00000099736	1
Jchain	10090.ENSMUSP00000084259	1
Maoa	10090.ENSMUSP00000026013	1
Me2	10090.ENSMUSP00000025439	1
Necap2	10090.ENSMUSP00000030760	1
Nf2	10090.ENSMUSP00000105536	1
Papss2	10090.ENSMUSP00000025833	1
Pdia4	10090.ENSMUSP00000076521	1
Phlpp2	10090.ENSMUSP00000136166	1
Pla2g12b	10090.ENSMUSP00000009790	1
Pla2g3	10090.ENSMUSP00000068699	1
Plin3	10090.ENSMUSP00000019726	1
Pls1	10090.ENSMUSP00000091317	1
Pls3	10090.ENSMUSP00000109692	1
Pnp	10090.ENSMUSP00000043926	1
Pnp2	10090.ENSMUSP00000093615	1
Rac2	10090.ENSMUSP00000036384	1
Rbp1	10090.ENSMUSP00000059749	1
Reg4	10090.ENSMUSP00000029469	1
Rrm2	10090.ENSMUSP00000020980	1
Sdf2l1	10090.ENSMUSP00000023453	1
Slc16a1	10090.ENSMUSP00000045216	1
Slc27a2	10090.ENSMUSP00000057595	1
Slc35c1	10090.ENSMUSP00000063461	1
Spink4	10090.ENSMUSP00000030122	1
Sult2b1	10090.ENSMUSP00000075005	1
Tff3	10090.ENSMUSP00000024827	1
Tmprss2	10090.ENSMUSP00000000395	1
Tnip1	10090.ENSMUSP00000099792	1
Tom1	10090.ENSMUSP00000077891	1
Ttr	10090.ENSMUSP00000074783	1
Tubb4b	10090.ENSMUSP00000042342	1
Vil1	10090.ENSMUSP00000027366	1
Vps33a	10090.ENSMUSP00000031388	1
1110059E24Rik	10090.ENSMUSP00000048395	0
1700025G04Rik	10090.ENSMUSP00000036406	0
2010003K11Rik	10090.ENSMUSP00000036729	0
Abca12	10090.ENSMUSP00000084523	0
Abcc3	10090.ENSMUSP00000021231	0
Abcg2	10090.ENSMUSP00000031822	0
Acad11	10090.ENSMUSP00000043424	0
Acot7	10090.ENSMUSP00000129121	0
Akr1c12	10090.ENSMUSP00000021632	0
Alpi	10090.ENSMUSP00000108895	0
Anxa11	10090.ENSMUSP00000022416	0
Anxa4	10090.ENSMUSP00000109305	0
Apobec1	10090.ENSMUSP00000108205	0
Aqp8	10090.ENSMUSP00000095664	0
Arg2	10090.ENSMUSP00000021550	0
Arpc1b	10090.ENSMUSP00000082822	0
Atp8a1	10090.ENSMUSP00000042215	0
B3gnt3	10090.ENSMUSP00000034260	0
B4galnt2	10090.ENSMUSP00000037239	0
Bcar3	10090.ENSMUSP00000029766	0
Bdh1	10090.ENSMUSP00000110882	0
Btnl2	10090.ENSMUSP00000025198	0
Capg	10090.ENSMUSP00000109705	0
Capza2	10090.ENSMUSP00000015877	0
Car12	10090.ENSMUSP00000071786	0
Carhsp1	10090.ENSMUSP00000008537	0
Cbr2	10090.ENSMUSP00000026148	0
Cbx8	10090.ENSMUSP00000026663	0
Ccdc93	10090.ENSMUSP00000043442	0
Cdh17	10090.ENSMUSP00000029871	0
Cdhr2	10090.ENSMUSP00000043596	0
Ces1g	10090.ENSMUSP00000037555	0
Ces2c	10090.ENSMUSP00000058567	0
Ces2e	10090.ENSMUSP00000034355	0
Chp2	10090.ENSMUSP00000033152	0
Cideb	10090.ENSMUSP00000001497	0
Clca3b	10090.ENSMUSP00000124581	0
Clic1	10090.ENSMUSP00000007257	0
Cmtm8	10090.ENSMUSP00000043706	0
Cpn1	10090.ENSMUSP00000026210	0
Cps1	10090.ENSMUSP00000027144	0
Creb3l3	10090.ENSMUSP00000112836	0
Crip1	10090.ENSMUSP00000143680	0
Cyp2c55	10090.ENSMUSP00000025966	0
Cyp2j6	10090.ENSMUSP00000030303	0
Cyp4f15	10090.ENSMUSP00000129264	0
Dock5	10090.ENSMUSP00000036674	0
Edf1	10090.ENSMUSP00000015236	0
Edn3	10090.ENSMUSP00000029030	0
Elp6	10090.ENSMUSP00000142823	0
Emp1	10090.ENSMUSP00000145069	0
Epop	10090.ENSMUSP00000051211	0
Eps8l3	10090.ENSMUSP00000042004	0
Fam162a	10090.ENSMUSP00000004057	0
Fam3b	10090.ENSMUSP00000062006	0
Fam3c	10090.ENSMUSP00000127709	0
Fmo1	10090.ENSMUSP00000037259	0
Frmd8	10090.ENSMUSP00000025728	0
Fyb2	10090.ENSMUSP00000102415	0
Gal3st2	10090.ENSMUSP00000092250	0
Gdpd2	10090.ENSMUSP00000019503	0
Gng12	10090.ENSMUSP00000046557	0
Golm1	10090.ENSMUSP00000022039	0
Gpa33	10090.ENSMUSP00000060147	0
Gtf2h3	10090.ENSMUSP00000031333	0
Hao2	10090.ENSMUSP00000029464	0
Heph	10090.ENSMUSP00000033553	0
Hsd17b2	10090.ENSMUSP00000034304	0
Igf2bp1	10090.ENSMUSP00000013559	0
Ikzf2	10090.ENSMUSP00000027146	0
Irf7	10090.ENSMUSP00000026571	0
Kcnk1	10090.ENSMUSP00000046103	0
Klc4	10090.ENSMUSP00000003642	0
Klhdc3	10090.ENSMUSP00000071743	0
Kpna2	10090.ENSMUSP00000018506	0
Krt20	10090.ENSMUSP00000017743	0
Ly6g6c	10090.ENSMUSP00000133510	0
Lypd8	10090.ENSMUSP00000104454	0
Maf	10090.ENSMUSP00000104732	0
Mal	10090.ENSMUSP00000028854	0
Man2b2	10090.ENSMUSP00000031002	0
Map2k1	10090.ENSMUSP00000005066	0
Mast2	10090.ENSMUSP00000102095	0
Matn2	10090.ENSMUSP00000022947	0
Mbd1	10090.ENSMUSP00000095137	0
Mep1b	10090.ENSMUSP00000080866	0
Mettl7a1	10090.ENSMUSP00000065271	0
Mpp6	10090.ENSMUSP00000125880	0
Muc13	10090.ENSMUSP00000110696	0
Mvp	10090.ENSMUSP00000127250	0
Nadk	10090.ENSMUSP00000101238	0
Nipal2	10090.ENSMUSP00000038922	0
Nr1i3	10090.ENSMUSP00000005820	0
Nsl1	10090.ENSMUSP00000077380	0
Numb	10090.ENSMUSP00000119303	0
Nup188	10090.ENSMUSP00000065836	0
Oma1	10090.ENSMUSP00000045269	0
Pbp2	10090.ENSMUSP00000098414	0
Pcsk9	10090.ENSMUSP00000055757	0
Pcyt2	10090.ENSMUSP00000026129	0
Pdk2	10090.ENSMUSP00000041447	0
Pdlim2	10090.ENSMUSP00000116200	0
Pex16	10090.ENSMUSP00000028650	0
Pfn1	10090.ENSMUSP00000018437	0
Pla2r1	10090.ENSMUSP00000108144	0
Plek2	10090.ENSMUSP00000021544	0
Pmp22	10090.ENSMUSP00000104342	0
Prdx6	10090.ENSMUSP00000071636	0
Prelid2	10090.ENSMUSP00000157706	0
Prelid3b	10090.ENSMUSP00000016401	0
Prr13	10090.ENSMUSP00000132636	0
Prr15	10090.ENSMUSP00000049549	0
Ptges3l	10090.ENSMUSP00000099391	0
Rab11a	10090.ENSMUSP00000129163	0
Rbp2	10090.ENSMUSP00000140676	0
Rdh16f1	10090.ENSMUSP00000116574	0
Rdh9	10090.ENSMUSP00000057732	0
Reep6	10090.ENSMUSP00000100991	0
Retnlb	10090.ENSMUSP00000023328	0
Rnh1	10090.ENSMUSP00000147928	0
Saa3	10090.ENSMUSP00000006956	0
Sdcbp2	10090.ENSMUSP00000028950	0
Sec23a	10090.ENSMUSP00000021375	0
Sectm1b	10090.ENSMUSP00000045748	0
Sgpl1	10090.ENSMUSP00000112975	0
Slc20a1	10090.ENSMUSP00000028880	0
Slc25a10	10090.ENSMUSP00000026899	0
Slc26a1	10090.ENSMUSP00000113185	0
Slc2a1	10090.ENSMUSP00000030398	0
Slc37a2	10090.ENSMUSP00000124569	0
Slc39a4	10090.ENSMUSP00000155442	0
Slc44a4	10090.ENSMUSP00000007249	0
Slc7a7	10090.ENSMUSP00000143743	0
Slco2a1	10090.ENSMUSP00000035148	0
Smarce1	10090.ENSMUSP00000099422	0
Sppl2a	10090.ENSMUSP00000028844	0
Sprr1a	10090.ENSMUSP00000053751	0
Sprr2a2	10090.ENSMUSP00000102950	0
St3gal5	10090.ENSMUSP00000070414	0
St5	10090.ENSMUSP00000077067	0
Stard5	10090.ENSMUSP00000074872	0
Stk25	10090.ENSMUSP00000027498	0
Swap70	10090.ENSMUSP00000033325	0
Tcf7l1	10090.ENSMUSP00000109687	0
Tgm2	10090.ENSMUSP00000099411	0
Tm4sf20	10090.ENSMUSP00000027331	0
Tmbim1	10090.ENSMUSP00000109427	0
Tmbim6	10090.ENSMUSP00000023749	0
Tmem19	10090.ENSMUSP00000089808	0
Tmem33	10090.ENSMUSP00000042852	0
Tmem45b	10090.ENSMUSP00000042313	0
Tmigd1	10090.ENSMUSP00000099553	0
Trim31	10090.ENSMUSP00000077535	0
Trim40	10090.ENSMUSP00000084400	0
Trpm6	10090.ENSMUSP00000037443	0
Tsc22d3	10090.ENSMUSP00000108620	0
Tspan1	10090.ENSMUSP00000030465	0
Ttc39c	10090.ENSMUSP00000157144	0
Tubb2a	10090.ENSMUSP00000060246	0
Umad1	10090.ENSMUSP00000124993	0
Unc5b	10090.ENSMUSP00000077080	0
Urgcp	10090.ENSMUSP00000091053	0
Vsig2	10090.ENSMUSP00000002008	0
Wdr1	10090.ENSMUSP00000005234	0

[truncated: 19 more sheets: Table S11, Table S12, Table S13, Table S14, Table S15, Table S16, Table S17, Table S18, Table S19, Table S20, Table S21, Table S22, Table S23, Table S24, Table S25, Table S26, Table S27, Table S28, Table S29]
